# Supplementary material for: Solvent-Dependent Carbon-to-Metal Hydrogen Atom Transfer Reactivity of a Square Planar Rhodium(II) Alkynyl Complex
Source: Organometallics. 2026 Apr 1;45(7):892–901. doi: 10.1021/acs.organomet.6c00053 (PMC13081109; doi:10.1021/acs.organomet.6c00053)
Supplement: Supplementary file 2 [file om6c00053_si_002.xyz]

2
SCF Energy = -109.512732139
Enthalpy 0K = -109.507211
Enthalpy 298K = -109.503907
Free Energy 298K = -109.525669
Lowest Frequency = 2423.3919 cm-1
N2
N   0.00000  0.00000  0.55502
N   0.00000  0.00000 -0.55502
16
SCF Energy = -234.566465306
Enthalpy 0K = -234.425732
Enthalpy 298K = -234.417180
Free Energy 298K = -234.456103
Lowest Frequency = 173.2915 cm-1
tert-butyne
C   2.38003  0.00033 -0.00035
C   1.16971  0.00019 -0.00091
C  -0.29653  0.00002 -0.00004
C  -0.80550  1.03458  1.01286
H  -1.90078  1.04188  1.02151
H  -0.45929  2.04013  0.75841
H  -0.45748  0.80266  2.02319
C  -0.80530 -1.39441  0.39002
H  -0.45751 -1.67716  1.38740
H  -0.45863 -2.15332 -0.31678
H  -1.90057 -1.40531  0.39380
C  -0.80694  0.35951 -1.40199
H  -1.90223  0.36178 -1.41181
H  -0.46030 -0.36290 -2.14607
H  -0.46064  1.35105 -1.70635
H   3.44454 -0.00010 -0.00086
24
SCF Energy = -539.474569319
Enthalpy 0K = -539.280197
Enthalpy 298K = -539.269793
Free Energy 298K = -539.314973
Lowest Frequency = 90.5349 cm-1
C14H10
C   1.22148 -0.72129 -0.00003
C   2.47088 -1.40273  0.00000
C   3.65186 -0.70988  0.00003
H   2.46667 -2.49050  0.00000
C   0.00001 -1.40061 -0.00005
C   1.22156  0.72153 -0.00002
C  -1.22154 -0.72136 -0.00003
H   0.00011 -2.48976 -0.00005
C  -0.00001  1.40081 -0.00007
C   2.47112  1.40272  0.00002
C  -1.22155  0.72142 -0.00002
H  -0.00011  2.48998 -0.00017
C  -2.47103  1.40270  0.00002
C  -2.47092 -1.40274  0.00000
C   3.65194  0.70963  0.00004
H   4.59723 -1.24507  0.00005
H   2.46702  2.49050  0.00002
C  -3.65192  0.70967  0.00004
H  -2.46691  2.49048  0.00002
C  -3.65189 -0.70980  0.00003
H  -2.46681 -2.49050  0.00000
H  -4.59727 -1.24497  0.00005
H  -4.59736  1.24473  0.00006
H   4.59740  1.24465  0.00006
25
SCF Energy = -540.050038749
Enthalpy 0K = -539.846194
Enthalpy 298K = -539.835088
Free Energy 298K = -539.884180
Lowest Frequency = 8.9460 cm-1
C14H11 radical
C   1.24472  0.71432  0.00015
C   2.47063  1.41960 -0.00001
C   3.68096  0.75135 -0.00023
H   2.44239  2.50721  0.00002
C  -0.00000  1.39639  0.00029
C   1.27710 -0.70584  0.00012
C  -1.24472  0.71432  0.00016
H   0.00000  2.48544  0.00035
C   0.00000 -1.49941  0.00046
C   2.50631 -1.35738 -0.00012
C  -1.27710 -0.70584  0.00012
H  -0.00000 -2.17956  0.86646
H   0.00000 -2.18046 -0.86482
C  -2.50631 -1.35738 -0.00013
C  -2.47063  1.41960 -0.00000
C   3.70483 -0.64678 -0.00029
H   4.61143  1.31224 -0.00037
H   2.52534 -2.44617 -0.00015
C  -3.70483 -0.64678 -0.00030
H  -2.52534 -2.44617 -0.00017
C  -3.68096  0.75135 -0.00022
H  -2.44239  2.50721  0.00004
H  -4.61143  1.31224 -0.00036
H  -4.65194 -1.17853 -0.00049
H   4.65194 -1.17853 -0.00047
26
SCF Energy = -540.678816776
Enthalpy 0K = -540.461532
Enthalpy 298K = -540.450547
Free Energy 298K = -540.497257
Lowest Frequency = 51.4875 cm-1
9,10-C14H12
C   2.40240  1.38686 -0.12414
C   1.25065  0.70099  0.26082
C   0.00002  1.42299  0.68486
C   1.25063 -0.70102  0.26078
C  -0.00002 -1.42306  0.68472
C  -1.25065 -0.70099  0.26080
C  -1.25063  0.70101  0.26077
C   3.55118  0.69618 -0.49817
C   2.40240 -1.38686 -0.12419
H  -0.00001 -1.51849  1.78353
C  -2.40244 -1.38684 -0.12412
C  -2.40236  1.38688 -0.12422
C  -3.55117  0.69619 -0.49819
C  -3.55121 -0.69613 -0.49813
H  -2.39390 -2.47525 -0.13265
H  -2.39382  2.47529 -0.13284
H  -4.44081  1.24348 -0.79708
H  -4.44089 -1.24339 -0.79694
C   3.55119 -0.69615 -0.49817
H   2.39383  2.47527 -0.13268
H   0.00004  2.45139  0.30585
H   4.44084  1.24345 -0.79703
H   2.39389 -2.47527 -0.13279
H   4.44085 -1.24342 -0.79702
H  -0.00003 -2.45136  0.30542
H  -0.00002  1.51807  1.78370
6
SCF Energy = -132.740209302
Enthalpy 0K = -132.694823
Enthalpy 298K = -132.690290
Free Energy 298K = -132.717783
Lowest Frequency = 393.1273 cm-1
Acetonitrile
C   0.05172 -0.76352 -1.54051
N   0.05172 -0.76352 -2.70573
C   0.05172 -0.76352 -0.09293
H   1.07426 -0.76352  0.29132
H  -0.45955 -1.64906  0.29132
H  -0.45955  0.12203  0.29132
13
SCF Energy = -232.419426158
Enthalpy 0K = -232.302461
Enthalpy 298K = -232.296612
Free Energy 298K = -232.330706
Lowest Frequency = 61.3156 cm-1
Tetrahydrofuran
C  -1.11607  0.30292  3.25144
O  -0.01437 -0.08479  2.43558
C  -0.63624  0.21753  4.69142
H  -1.41977  1.33218  2.99795
H  -1.96542 -0.35513  3.03335
C   0.83665  0.57483  4.53477
C   1.17139 -0.11940  3.22445
H   0.95451  1.66003  4.43491
H   1.46311  0.24499  5.36738
H   1.98064  0.36573  2.66614
H   1.46949 -1.16663  3.39873
H  -1.18333  0.88094  5.36600
H  -0.73934 -0.80596  5.07007
16
SCF Energy = -271.735953202
Enthalpy 0K = -271.591078
Enthalpy 298K = -271.583866
Free Energy 298K = -271.621299
Lowest Frequency = 47.5368 cm-1
Methyltetrahydrofuran
C  -1.27195  0.06006  3.39631
O  -0.18955 -0.53850  2.68876
C  -0.66677  0.82587  4.56954
H  -1.84419  0.70689  2.71827
H  -1.94955 -0.73531  3.74125
C   0.64790  0.08890  4.78004
C   1.04417 -0.23718  3.34777
H   1.40299  0.67382  5.31239
H   0.48695 -0.84340  5.33689
H   1.48884  0.66466  2.88463
H  -0.47180  1.86757  4.29019
H  -1.31500  0.83776  5.44941
C   1.98223 -1.40567  3.17349
H   1.56357 -2.30216  3.64082
H   2.14348 -1.62083  2.11452
H   2.95415 -1.19673  3.63032
12
SCF Energy = -430.662805710
Enthalpy 0K = -430.578292
Enthalpy 298K = -430.571379
Free Energy 298K = -430.608411
Lowest Frequency = 190.9473 cm-1
1,2-Difluorobenzene
C  -2.15260  0.89907  4.09173
C  -0.90667  0.36467  3.77232
C   0.06329  0.21370  4.75001
F  -0.66367  0.00027  2.50629
F  -3.06806  1.03155  3.12266
C  -2.43749  1.28632  5.39110
H   1.02399 -0.20553  4.47056
C  -0.21918  0.60199  6.05837
H  -3.41670  1.69915  5.60899
C  -1.46456  1.13614  6.37763
H   0.53913  0.48461  6.82576
H  -1.68559  1.43882  7.39608
12
SCF Energy = -331.444765417
Enthalpy 0K = -331.352193
Enthalpy 298K = -331.346109
Free Energy 298K = -331.381011
Lowest Frequency = 240.9616 cm-1
Fluorobenzene
C  -0.06836 -0.42463  3.64317
C  -0.06944 -1.26723  4.74598
C  -0.33873  0.93249  3.74930
F   0.20409 -0.94067  2.43026
H   0.14799 -2.32152  4.61292
C  -0.35224 -0.72464  5.99650
H  -0.32604  1.55111  2.85845
C  -0.61942  1.45775  5.00773
H  -0.35692 -1.37122  6.86932
C  -0.62728  0.63452  6.13175
H  -0.83308  2.51811  5.10714
H  -0.84700  1.05082  7.10995
15
SCF Energy = -569.225623412
Enthalpy 0K = -569.120041
Enthalpy 298K = -569.111245
Free Energy 298K = -569.153777
Lowest Frequency = 32.5634 cm-1
a,a,a-trifluorotoluene
C   3.49061 -0.46891  1.94421
C   4.25253  0.67791  2.15419
C   3.90360 -1.43015  1.02086
H   3.92319  1.41563  2.87838
C   5.43254  0.86170  1.43919
H   3.30329 -2.32297  0.87076
C   5.08231 -1.24195  0.30953
H   6.02918  1.75377  1.60490
C   5.84741 -0.09564  0.51787
H   5.40689 -1.99143 -0.40614
H   6.76961  0.04916 -0.03746
C   2.19873 -0.67370  2.67143
F   2.07794 -1.93996  3.12507
F   2.07237  0.14972  3.73035
F   1.13532 -0.45208  1.86723
71
SCF Energy = -1189.75233188
Enthalpy 0K = -1189.137155
Enthalpy 298K = -1189.099955
Free Energy 298K = -1189.200991
Lowest Frequency = 21.5477 cm-1
5
Rh  0.02619 -0.38881  0.07670
P   2.33845  0.00161 -0.01718
P  -2.28830 -0.16098  0.09049
N  -0.04048  1.69663  0.32141
N   0.10065 -2.25674 -0.19371
C  -1.20902  2.35954  0.55626
C   1.14279  2.42878  0.14407
C  -1.30832  3.73564  0.56887
H  -2.26665  4.20625  0.75883
N   0.12674 -3.37860 -0.36403
C   3.20521 -0.57718 -1.61813
C   2.34764  1.77037 -0.05739
H   3.26049  2.35287 -0.13886
C   1.05611  3.85831  0.17022
H   1.97273  4.42032  0.01965
C  -2.41850  1.52575  0.86092
H  -3.34249  2.05136  0.59192
H  -2.46513  1.34371  1.94311
C  -4.67139 -0.55817  1.64869
H  -5.33437 -0.33415  0.80981
H  -4.48299  0.37468  2.18913
H  -5.22145 -1.21786  2.33115
C  -0.13630  4.49317  0.36575
H  -0.18189  5.57947  0.37345
C   2.17637 -0.34171 -2.72767
H   2.63030 -0.54722 -3.70552
H   1.82535  0.69668 -2.72520
H   1.30160 -0.99111 -2.61089
C   3.57084 -2.05704 -1.57188
H   2.71276 -2.68718 -1.31558
H   4.37315 -2.26458 -0.85658
H   3.92902 -2.37841 -2.55818
C   3.28499 -0.59032  1.53809
C  -3.68990 -2.56811  0.51916
H  -4.17282 -3.25012  1.22929
H  -2.78513 -3.06454  0.15317
H  -4.37621 -2.44172 -0.32402
C  -3.02772  0.03431 -1.65296
C   4.78739 -0.34702  1.44815
H   5.25915 -0.56311  2.41562
H   5.01574  0.69544  1.19929
H   5.26963 -0.98988  0.70461
C   2.98723 -2.06522  1.80482
H   3.33328 -2.72710  1.00640
H   1.91180 -2.22946  1.93386
H   3.48580 -2.38096  2.73033
C  -3.37706 -1.24507  1.21562
C  -2.51932 -1.52821  2.45320
H  -2.22937 -0.61011  2.97661
H  -1.59823 -2.06004  2.19436
H  -3.08823 -2.14414  3.16033
C  -4.53724  0.24627 -1.66681
H  -5.08623 -0.64169 -1.33846
H  -4.86769  0.46995 -2.68874
H  -4.84314  1.08941 -1.03715
C   4.44350  0.26626 -1.91652
H   5.22920  0.14830 -1.16533
H   4.18983  1.32834 -1.98307
H   4.86758 -0.03546 -2.88273
C  -2.33192  1.25373 -2.26564
H  -2.60500  2.18933 -1.76672
H  -2.62359  1.34195 -3.31900
H  -1.24013  1.15732 -2.22171
C  -2.64605 -1.19794 -2.47573
H  -1.55888 -1.33334 -2.49279
H  -2.98609 -1.06769 -3.51025
H  -3.09437 -2.12062 -2.09653
C   2.70187  0.23406  2.68707
H   3.12790 -0.10724  3.63884
H   1.61181  0.11921  2.74135
H   2.91676  1.29983  2.57008
85
SCF Energy = -1314.80451808
Enthalpy 0K = -1314.054878
Enthalpy 298K = -1314.011872
Free Energy 298K = -1314.122850
Lowest Frequency = 29.7951 cm-1
Int1
Rh -0.02936  0.10313  0.02415
P   2.28683 -0.50696  0.14140
P  -2.36449 -0.10069 -0.01727
N  -0.20252 -1.92406 -0.64501
C  -0.02563  1.64407  1.42369
C  -1.37555 -2.44062 -1.10878
C   0.89677 -2.77649 -0.46929
C  -1.55252 -3.77332 -1.41587
H  -2.51235 -4.12248 -1.78044
C   0.18162  2.23251  0.32305
C   3.15286 -0.24058  1.82805
C   2.10173 -2.26903 -0.01987
H   2.95172 -2.94102  0.05958
H  -0.17082  1.61621  2.49209
C   0.72554 -4.16986 -0.76769
H   1.57681 -4.82626 -0.61380
C  -2.51875 -1.48389 -1.25414
H  -3.47953 -2.00893 -1.19176
H  -2.48406 -0.99781 -2.23787
C  -4.85170  0.72343 -1.28418
H  -5.52147  0.37632 -0.49600
H  -4.72807 -0.08889 -2.00786
H  -5.36481  1.54050 -1.80747
C  -0.46226 -4.65202 -1.23212
H  -0.57208 -5.71038 -1.45671
C   2.21779 -0.88783  2.85262
H   2.62431 -0.75265  3.86304
H   2.09962 -1.95875  2.66229
H   1.21905 -0.43588  2.82063
C   3.30656  1.24140  2.16549
H   2.35019  1.76983  2.11882
H   4.00784  1.75451  1.50187
H   3.69819  1.34336  3.18627
C   3.46796 -0.05077 -1.31133
C   0.49304  3.51540 -0.38927
C  -3.72469  2.32914  0.28517
H  -4.20233  3.20184 -0.17843
H  -2.77564  2.66132  0.72174
H  -4.37761  1.99665  1.09886
C  -3.11479 -0.83227  1.58570
C   4.55689 -1.09756 -1.53714
H   5.13147 -0.83398 -2.43481
H   4.12543 -2.08929 -1.69802
H   5.26485 -1.16356 -0.70688
C   4.10774  1.31975 -1.13256
H   4.89858  1.30298 -0.37496
H   3.37989  2.08270 -0.83914
H   4.56865  1.64866 -2.07350
C  -3.51114  1.23389 -0.75825
C   1.67564  4.17759  0.33386
H   1.93250  5.12816 -0.14821
H   2.56448  3.54018  0.32027
H   1.42842  4.37898  1.38084
C  -2.72100  1.80453 -1.93861
H  -2.62178  1.08140 -2.75552
H  -1.71213  2.09734 -1.63681
H  -3.23738  2.68444 -2.34287
C  -0.71574  4.45775 -0.27820
H  -1.00466  4.60346  0.76748
H  -1.58529  4.07501 -0.81927
H  -0.46415  5.43689 -0.70242
C  -4.62900 -1.00382  1.52856
H  -5.15671 -0.04517  1.53136
H  -4.96500 -1.55863  2.41366
H  -4.95259 -1.57133  0.64908
C   0.84578  3.31979 -1.86342
H   0.99590  4.29188 -2.34584
H   0.05636  2.79098 -2.40627
H   1.76674  2.74383 -1.98131
C   4.51604 -0.92364  1.88687
H   5.25552 -0.41475  1.25989
H   4.46667 -1.97336  1.57862
H   4.89758 -0.90086  2.91623
C  -2.46257 -2.19972  1.80833
H  -2.75874 -2.93654  1.05543
H  -2.77211 -2.58332  2.78831
H  -1.36813 -2.13405  1.80062
C  -2.73148  0.06325  2.76417
H  -1.64755  0.06099  2.90805
H  -3.19103 -0.32574  3.68124
H  -3.05648  1.10116  2.64491
C   2.54741 -0.05906 -2.53545
H   3.12280  0.17309 -3.44120
H   1.73276  0.66722 -2.44556
H   2.09073 -1.04622 -2.66850
85
SCF Energy = -1314.77937551
Enthalpy 0K = -1314.033388
Enthalpy 298K = -1313.989935
Free Energy 298K = -1314.103004
Lowest Frequency = i355.7917 cm-1
TS1
Rh -0.01655 -0.09040  0.09249
P   2.22863 -0.75968  0.09339
P  -2.32280 -0.11702  0.02281
N  -0.28334 -2.03996 -0.74821
C   0.20904  1.78110  1.02652
C  -1.49599 -2.48265 -1.17092
C   0.81505 -2.90342 -0.79467
C  -1.73050 -3.78161 -1.58635
H  -2.72409 -4.07439 -1.90844
C   0.40810  2.85897  0.44367
C   3.04218 -0.81428  1.83318
C   2.07477 -2.44035 -0.43197
H   2.92359 -3.11505 -0.49742
H   0.08981  1.27174  1.98463
C   0.59379 -4.25033 -1.22333
H   1.44695 -4.92226 -1.23331
C  -2.60778 -1.47734 -1.21362
H  -3.58764 -1.95907 -1.10888
H  -2.60611 -0.97979 -2.19293
C  -4.68131  0.93567 -1.29432
H  -5.38136  0.57486 -0.53780
H  -4.58765  0.16263 -2.06367
H  -5.14221  1.80942 -1.77281
C  -0.64828 -4.68077 -1.60068
H  -0.79717 -5.71063 -1.91673
C   2.03963 -1.59527  2.68752
H   2.43467 -1.72302  3.70353
H   1.83647 -2.58301  2.26172
H   1.08037 -1.06496  2.75688
C   3.22919  0.57054  2.44922
H   2.32524  1.18317  2.36929
H   4.04857  1.13034  1.99265
H   3.46559  0.46881  3.51650
C   3.37542  0.10504 -1.17650
C   0.64069  4.11402 -0.27036
C  -3.49885  2.41990  0.34741
H  -3.90931  3.32743 -0.11454
H  -2.54018  2.68783  0.80748
H  -4.19098  2.12129  1.14138
C  -3.13161 -0.77568  1.62363
C   4.55000 -0.77186 -1.59806
H   5.09628 -0.29333 -2.42167
H   4.20146 -1.74739 -1.95129
H   5.26534 -0.93881 -0.78759
C   3.86835  1.45486 -0.66687
H   4.68227  1.34715  0.05698
H   3.06284  2.02504 -0.18681
H   4.25796  2.05684 -1.49973
C  -3.32676  1.33247 -0.71120
C   1.77861  4.87243  0.43471
H   1.97248  5.81581 -0.08664
H   2.70105  4.28418  0.43704
H   1.51943  5.10405  1.47155
C  -2.44221  1.87990 -1.83527
H  -2.27806  1.14525 -2.63173
H  -1.45727  2.16775 -1.45211
H  -2.91794  2.75903 -2.29000
C  -0.63582  4.96913 -0.26449
H  -0.96976  5.17880  0.75605
H  -1.45060  4.46236 -0.79029
H  -0.44770  5.92490 -0.76510
C  -4.65428 -0.83334  1.57564
H  -5.11006  0.16166  1.55855
H  -5.03124 -1.34489  2.47040
H  -5.02047 -1.39189  0.70699
C   1.05216  3.82313 -1.72281
H   1.20572  4.77209 -2.24744
H   0.27942  3.25906 -2.25329
H   1.98165  3.25022 -1.76811
C   4.37482 -1.55634  1.81169
H   5.15456 -0.98235  1.30043
H   4.28867 -2.53240  1.32259
H   4.72476 -1.73151  2.83770
C  -2.57493 -2.18836  1.82765
H  -2.93278 -2.89392  1.07101
H  -2.89358 -2.56305  2.80819
H  -1.47848 -2.19674  1.79697
C  -2.67014  0.08862  2.79759
H  -1.57921  0.05015  2.89759
H  -3.10171 -0.29404  3.73081
H  -2.96543  1.13786  2.70243
C   2.46335  0.31387 -2.38894
H   3.02393  0.78950 -3.20521
H   1.60157  0.94552 -2.14025
H   2.07055 -0.64221 -2.75197
85
SCF Energy = -1314.79664403
Enthalpy 0K = -1314.049863
Enthalpy 298K = -1314.006260
Free Energy 298K = -1314.121048
Lowest Frequency = 19.7690 cm-1
Int2
Rh -0.07962 -0.17675  0.06710
P   2.05685 -1.13585  0.07699
P  -2.36821  0.20357  0.00465
N  -0.64642 -2.07614 -0.64647
C   0.54933  1.70549  0.26149
C  -1.92972 -2.35664 -1.01294
C   0.32412 -3.08813 -0.68453
C  -2.35694 -3.62582 -1.34361
H  -3.39113 -3.79345 -1.62376
C   0.95643  2.87073  0.17391
C   2.87433 -1.22280  1.80523
C   1.64857 -2.79566 -0.39401
H   2.38655 -3.59171 -0.43589
H   0.27451  1.02682  1.22534
C  -0.10632 -4.41067 -1.03082
H   0.63977 -5.19952 -1.03362
C  -2.88313 -1.20025 -1.10485
H  -3.91802 -1.52233 -0.93823
H  -2.84516 -0.78950 -2.12280
C  -4.49936  1.54875 -1.39488
H  -5.23313  1.39350 -0.60107
H  -4.57037  0.70634 -2.09066
H  -4.80371  2.44626 -1.94780
C  -1.41005 -4.67236 -1.33889
H  -1.71777 -5.68444 -1.59078
C   1.89485 -2.02228  2.66724
H   2.26988 -2.07893  3.69693
H   1.75885 -3.03849  2.28693
H   0.90813 -1.54152  2.68942
C   3.03276  0.16596  2.42267
H   2.07079  0.68344  2.49589
H   3.71486  0.81311  1.86618
H   3.43231  0.06818  3.44044
C   3.28578 -0.46894 -1.23163
C   1.47306  4.20262 -0.14782
C  -3.01659  2.92912  0.09059
H  -3.26347  3.85124 -0.45059
H  -2.01160  3.05238  0.51129
H  -3.73215  2.83670  0.91421
C  -3.23996 -0.15475  1.66129
C   4.26501 -1.55059 -1.68064
H   4.88898 -1.16575 -2.49756
H   3.73365 -2.43226 -2.05153
H   4.93782 -1.87075 -0.87968
C   4.03787  0.76409 -0.74277
H   4.77571  0.52263  0.02950
H   3.35109  1.52012 -0.34501
H   4.58610  1.21687 -1.58008
C  -3.07873  1.74013 -0.86669
C   2.63002  4.55168  0.80006
H   3.03401  5.54157  0.55969
H   3.44115  3.82160  0.71379
H   2.29696  4.56271  1.84204
C  -2.13837  2.00885 -2.04702
H  -2.11739  1.17626 -2.75956
H  -1.11223  2.18533 -1.70998
H  -2.48665  2.89551 -2.59212
C   0.35887  5.24984 -0.01297
H  -0.04199  5.27207  1.00504
H  -0.46778  5.02976 -0.69640
H   0.74160  6.24864 -0.25096
C  -4.74904  0.05860  1.63186
H  -5.01785  1.11390  1.52224
H  -5.18781 -0.28983  2.57526
H  -5.23188 -0.50327  0.82438
C   1.98666  4.19192 -1.59749
H   2.37306  5.18101 -1.86894
H   1.18441  3.93276 -2.29551
H   2.79152  3.46144 -1.72490
C   4.21937 -1.94189  1.76207
H   4.98474 -1.35681  1.24164
H   4.14316 -2.91868  1.27159
H   4.58403 -2.11535  2.78295
C  -2.93539 -1.62156  1.98173
H  -3.42988 -2.31410  1.29287
H  -3.29082 -1.85079  2.99355
H  -1.85840 -1.82548  1.94408
C  -2.59820  0.71465  2.74421
H  -1.52127  0.52195  2.80995
H  -3.04299  0.47598  3.71807
H  -2.73884  1.78546  2.57114
C   2.39954 -0.07824 -2.41831
H   3.02739  0.22781 -3.26559
H   1.73194  0.75235 -2.16149
H   1.77861 -0.92096 -2.74391
85
SCF Energy = -1314.79115856
Enthalpy 0K = -1314.046321
Enthalpy 298K = -1314.002786
Free Energy 298K = -1314.118490
Lowest Frequency = i702.4053 cm-1
TS2
Rh  0.02696 -0.19366  0.00741
P   2.33041 -0.59371  0.06661
P  -2.29542 -0.39411 -0.05955
N  -0.05081 -2.30311 -0.26421
C   0.07969  1.75956  0.07161
C  -1.22597 -2.95207 -0.49787
C   1.13066 -3.03467 -0.08668
C  -1.33258 -4.32705 -0.51331
H  -2.29183 -4.79699 -0.70087
C   0.08010  2.98994  0.15810
C   3.34718  0.00167  1.56100
C   2.33189 -2.36895  0.12415
H   3.24576 -2.94823  0.21688
H   0.06284  0.65858  1.29316
C   1.03930 -4.46391 -0.12361
H   1.95156 -5.03512  0.01943
C  -2.42398 -2.09902 -0.81003
H  -3.35664 -2.61074 -0.54406
H  -2.46433 -1.93040 -1.89495
C  -4.58087  0.04919 -1.75295
H  -5.29769 -0.13102 -0.94820
H  -4.40099 -0.90185 -2.26444
H  -5.06585  0.71495 -2.47761
C  -0.15969 -5.08850 -0.31718
H  -0.21088 -6.17462 -0.33052
C   2.45110 -0.22031  2.78262
H   3.03030 -0.04854  3.69851
H   2.06125 -1.24418  2.81164
H   1.60017  0.46780  2.78910
C   3.68603  1.48458  1.44467
H   2.80683  2.08220  1.17453
H   4.46974  1.66817  0.70301
H   4.06116  1.85380  2.40757
C   3.11425 -0.05584 -1.60335
C   0.08674  4.45471  0.07623
C  -3.57797  2.04361 -0.60246
H  -3.98366  2.73638 -1.35058
H  -2.66346  2.48916 -0.19387
H  -4.32022  1.96202  0.19823
C  -3.12559 -0.55114  1.64332
C   4.54942 -0.54992 -1.74405
H   4.89865 -0.40072 -2.77413
H   4.63487 -1.61873 -1.51735
H   5.23626 -0.00166 -1.09060
C   3.03810  1.45353 -1.82543
H   3.72729  2.01249 -1.18828
H   2.02799  1.83784 -1.64629
H   3.30859  1.67711 -2.86590
C  -3.28738  0.69654 -1.26190
C   1.49815  4.98915  0.35776
H   1.51959  6.08272  0.28336
H   2.21951  4.58294 -0.35864
H   1.82978  4.70966  1.36255
C  -2.34840  0.92872 -2.45134
H  -2.04938 -0.00896 -2.93597
H  -1.43873  1.45442 -2.14122
H  -2.86106  1.53626 -3.20737
C  -0.89413  5.03790  1.10363
H  -0.61660  4.74568  2.12080
H  -1.91354  4.68300  0.91911
H  -0.90027  6.13293  1.05191
C  -4.63417 -0.76196  1.56743
H  -5.15834  0.12728  1.20348
H  -5.02518 -0.97989  2.56897
H  -4.90588 -1.60646  0.92404
C  -0.34458  4.87811 -1.33624
H  -0.33995  5.97050 -1.42937
H  -1.35475  4.52018 -1.56136
H   0.33304  4.46597 -2.09063
C   4.61574 -0.83159  1.73650
H   5.29997 -0.74755  0.88799
H   4.37802 -1.88985  1.88004
H   5.15614 -0.48984  2.62824
C  -2.46651 -1.76289  2.31030
H  -2.71791 -2.70491  1.81188
H  -2.81214 -1.83537  3.34836
H  -1.37364 -1.67179  2.32098
C  -2.80480  0.69375  2.47284
H  -1.72450  0.83802  2.57303
H  -3.22261  0.57487  3.47989
H  -3.22260  1.61066  2.04827
C   2.23050 -0.73696 -2.65348
H   2.61611 -0.51898 -3.65721
H   1.19943 -0.35986 -2.60598
H   2.20177 -1.82286 -2.52141
85
SCF Energy = -1314.79865091
Enthalpy 0K = -1314.052200
Enthalpy 298K = -1314.008691
Free Energy 298K = -1314.123276
Lowest Frequency = 25.5097 cm-1
Int3
Rh -0.05056 -0.20019 -0.06961
P   2.08276 -1.11422  0.04056
P  -2.35879  0.15240 -0.11246
N  -0.64236 -2.25284 -0.04591
C   0.51845  1.68059 -0.01134
C  -1.94327 -2.62273 -0.16932
C   0.33623 -3.19718  0.26882
C  -2.37525 -3.91813  0.04008
H  -3.42460 -4.16869 -0.07167
C   0.88604  2.85237  0.08766
C   3.31847 -0.53124  1.36184
C   1.66881 -2.80296  0.38755
H   2.42458 -3.55863  0.57951
H  -0.05967 -0.15900  1.44407
C  -0.08942 -4.54947  0.46267
H   0.66474 -5.29158  0.70679
C  -2.90963 -1.55986 -0.61945
H  -3.93300 -1.79003 -0.30011
H  -2.92707 -1.54046 -1.71800
C  -4.45024  0.93940 -1.93091
H  -5.18737  1.09057 -1.13876
H  -4.53954 -0.09367 -2.28261
H  -4.73476  1.58891 -2.76801
C  -1.40972 -4.89353  0.36343
H  -1.71534 -5.92412  0.52760
C   2.48215 -0.18870  2.59680
H   3.14824  0.02403  3.44246
H   1.82941 -1.02197  2.88189
H   1.85942  0.69483  2.41855
C   4.07197  0.71759  0.91485
H   3.38594  1.48674  0.54098
H   4.81243  0.49680  0.13949
H   4.61629  1.13862  1.77007
C   2.82757 -1.01513 -1.72946
C   1.36427  4.23380  0.21726
C  -2.93053  2.73313 -1.03118
H  -3.12872  3.39788 -1.88109
H  -1.92771  2.96270 -0.65186
H  -3.66411  2.97424 -0.25500
C  -3.18206  0.46401  1.56915
C   4.08282 -1.86953 -1.85493
H   4.39681 -1.93319 -2.90507
H   3.91100 -2.89096 -1.49662
H   4.92147 -1.44395 -1.29304
C   3.09222  0.42063 -2.18237
H   3.98770  0.85112 -1.73013
H   2.25090  1.08441 -1.94987
H   3.24453  0.43299 -3.26963
C  -3.02936  1.27824 -1.48710
C   2.51264  4.48302 -0.77079
H   2.88200  5.51174 -0.68352
H   2.18391  4.32386 -1.80248
H   3.34896  3.80300 -0.57814
C  -2.06242  1.06998 -2.65913
H  -2.03001  0.02621 -2.99560
H  -1.04468  1.37872 -2.39099
H  -2.38437  1.67558 -3.51488
C   1.87247  4.44968  1.65083
H   2.69408  3.76381  1.88174
H   1.07396  4.27097  2.37796
H   2.23455  5.47634  1.78247
C  -4.68688  0.69352  1.47028
H  -4.93050  1.63251  0.96387
H  -5.11608  0.74930  2.47823
H  -5.19847 -0.12152  0.94570
C   0.22340  5.22011 -0.06855
H   0.56792  6.25572  0.03704
H  -0.60864  5.06509  0.62667
H  -0.16045  5.09075 -1.08575
C   4.29691 -1.65101  1.71260
H   4.89366 -1.97324  0.85340
H   3.77410 -2.52544  2.11056
H   4.99405 -1.29924  2.48327
C  -2.91343 -0.78831  2.40931
H  -3.43637 -1.67081  2.02664
H  -3.26259 -0.61509  3.43395
H  -1.84569 -1.02916  2.45537
C  -2.49767  1.66162  2.23122
H  -1.41475  1.51638  2.30164
H  -2.89497  1.79159  3.24520
H  -2.66545  2.59574  1.68781
C   1.71692 -1.59338 -2.61307
H   2.05965 -1.64769 -3.65386
H   0.82312 -0.95153 -2.60179
H   1.41475 -2.59508 -2.29250
85
SCF Energy = -1314.76495967
Enthalpy 0K = -1314.020220
Enthalpy 298K = -1313.977338
Free Energy 298K = -1314.090902
Lowest Frequency = i1101.3828 cm-1
TS3
Rh -0.04430 -0.14308 -0.04985
P   2.07229 -1.04263  0.09278
P  -2.35131  0.17867 -0.11021
N  -0.70819 -2.16377 -0.17884
C   0.52942  1.73588  0.06694
C  -1.94194 -2.53435 -0.56850
C   0.16989 -3.06671  0.36496
C  -2.35243 -3.86272 -0.50296
H  -3.35901 -4.13593 -0.80230
C   0.89833  2.91301  0.03605
C   3.26916 -0.31823  1.38482
C   1.35534 -2.49114  0.93614
H   1.99913 -3.17787  1.49267
H   0.48277 -1.11917  1.31520
C  -0.19481 -4.42403  0.41727
H   0.50692 -5.14816  0.81946
C  -2.85054 -1.41564 -0.98695
H  -3.90423 -1.68419 -0.84420
H  -2.72125 -1.19911 -2.05586
C  -4.43258  1.23400 -1.80229
H  -5.19064  1.18467 -1.01696
H  -4.46845  0.29605 -2.36648
H  -4.73069  2.03341 -2.49214
C  -1.45015 -4.81376 -0.01930
H  -1.74039 -5.85987  0.03187
C   2.43651  0.25060  2.53637
H   3.11835  0.67269  3.28598
H   1.83792 -0.52362  3.02633
H   1.76353  1.04165  2.19288
C   4.05328  0.82705  0.74419
H   3.37528  1.56011  0.29202
H   4.75906  0.47881 -0.01676
H   4.63950  1.34081  1.51664
C   2.98043 -1.47630 -1.54191
C   1.39494  4.29321 -0.01054
C  -3.00129  2.86745 -0.52936
H  -3.21006  3.67826 -1.23868
H  -2.01232  3.05277 -0.09370
H  -3.75523  2.92765  0.26223
C  -3.25148  0.13685  1.56692
C   4.33718 -2.14491 -1.36430
H   4.72102 -2.47228 -2.33957
H   4.27222 -3.03341 -0.72567
H   5.08376 -1.46919 -0.93596
C   3.09652 -0.19330 -2.36710
H   3.80240  0.52439 -1.94071
H   2.12641  0.31119 -2.45166
H   3.44336 -0.43563 -3.37976
C  -3.03417  1.52780 -1.26350
C   2.42101  4.42716 -1.14583
H   2.80525  5.45284 -1.20321
H   1.96999  4.17517 -2.11067
H   3.26917  3.75279 -0.98826
C  -2.04251  1.59550 -2.43087
H  -1.96247  0.64324 -2.96917
H  -1.04162  1.87533 -2.08371
H  -2.38350  2.34869 -3.15225
C   2.07022  4.63664  1.32534
H   2.90743  3.95968  1.52497
H   1.36316  4.54603  2.15552
H   2.45492  5.66352  1.31189
C  -4.75730  0.35446  1.47489
H  -5.01162  1.36537  1.14243
H  -5.20979  0.21681  2.46502
H  -5.23959 -0.35968  0.79753
C   0.23642  5.26866 -0.26133
H   0.59940  6.30237 -0.31117
H  -0.50720  5.20669  0.53983
H  -0.26859  5.03798 -1.20563
C   4.22391 -1.37198  1.94668
H   4.86503 -1.82384  1.18636
H   3.68594 -2.17420  2.46079
H   4.88138 -0.90004  2.68752
C  -2.97242 -1.24147  2.17268
H  -3.46178 -2.05044  1.61958
H  -3.35689 -1.26577  3.19935
H  -1.89799 -1.45542  2.21017
C  -2.60101  1.19502  2.46137
H  -1.51741  1.04427  2.52163
H  -3.01824  1.12343  3.47340
H  -2.77211  2.21390  2.10381
C   2.03540 -2.43551 -2.26766
H   2.42708 -2.64707 -3.27027
H   1.03396 -2.00256 -2.37851
H   1.93098 -3.38842 -1.73853
85
SCF Energy = -1314.83280724
Enthalpy 0K = -1314.082630
Enthalpy 298K = -1314.039327
Free Energy 298K = -1314.153759
Lowest Frequency = 19.4404 cm-1
4
Rh -0.03860 -0.18174 -0.01982
P   2.18804 -0.68708  0.06866
P  -2.32137 -0.17444 -0.10272
N  -0.28020 -2.27839  0.06216
C   0.20169  1.76809 -0.05521
C  -1.48921 -2.85579 -0.20488
C   0.76791 -3.08985  0.39287
C  -1.67312 -4.23187 -0.12987
H  -2.65441 -4.64531 -0.34420
C   0.37506  2.99112 -0.03071
C   3.33294  0.18329  1.31630
C   2.06632 -2.43131  0.75558
H   2.91818 -3.07527  0.50238
H   2.09409 -2.29703  1.84594
C   0.63189 -4.47266  0.44514
H   1.49501 -5.07806  0.70654
C  -2.60649 -1.95294 -0.63766
H  -3.58029 -2.36065 -0.33773
H  -2.61478 -1.91222 -1.73578
C  -4.57486  0.24157 -1.86360
H  -5.30357  0.23101 -1.04945
H  -4.48514 -0.77964 -2.24960
H  -4.99993  0.85050 -2.67151
C  -0.60258 -5.05941  0.19029
H  -0.72747 -6.13655  0.23997
C   2.43734  0.52315  2.51224
H   3.03512  1.02904  3.28143
H   1.99876 -0.37121  2.97183
H   1.61445  1.18080  2.21148
C   3.82522  1.49229  0.69991
H   2.98517  2.07938  0.30930
H   4.54879  1.32837 -0.10548
H   4.32723  2.09204  1.46998
C   3.02845 -0.89970 -1.63007
C   0.61497  4.43730  0.04350
C  -3.38053  2.26327 -0.96140
H  -3.71545  2.89720 -1.79221
H  -2.42436  2.66007 -0.59990
H  -4.12556  2.35466 -0.16403
C  -3.19560 -0.04113  1.58699
C   4.50009 -1.29108 -1.57259
H   4.86878 -1.49676 -2.58582
H   4.66643 -2.19773 -0.97890
H   5.12559 -0.49421 -1.15885
C   2.84135  0.40575 -2.40727
H   3.39613  1.24114 -1.97119
H   1.78459  0.69512 -2.43463
H   3.19596  0.27318 -3.43734
C  -3.22555  0.82306 -1.44781
C   1.64718  4.85031 -1.01601
H   1.83628  5.93032 -0.97740
H   1.29585  4.59924 -2.02155
H   2.59868  4.33193 -0.85657
C  -2.27552  0.82076 -2.64995
H  -2.07030 -0.19221 -3.01760
H  -1.31562  1.28068 -2.39194
H  -2.73090  1.38399 -3.47453
C   1.15532  4.78908  1.43797
H   2.09625  4.26450  1.63552
H   0.44216  4.49713  2.21549
H   1.33878  5.86721  1.52578
C  -4.71738 -0.08399  1.52479
H  -5.13687  0.80110  1.03674
H  -5.12973 -0.11728  2.54150
H  -5.08691 -0.97143  0.99733
C  -0.69103  5.20808 -0.19740
H  -0.52580  6.29097 -0.13630
H  -1.44571  4.93513  0.54824
H  -1.10088  4.98061 -1.18699
C   4.51006 -0.66927  1.78524
H   5.19183 -0.93766  0.97439
H   4.18353 -1.59460  2.27187
H   5.09248 -0.10828  2.52705
C  -2.68255 -1.22883  2.40652
H  -3.04917 -2.18958  2.02766
H  -3.02718 -1.13289  3.44335
H  -1.58556 -1.25812  2.41316
C  -2.71271  1.24628  2.25942
H  -1.61780  1.28186  2.29249
H  -3.09714  1.28989  3.28641
H  -3.05178  2.14705  1.74008
C   2.23513 -1.99786 -2.34428
H   2.57124 -2.07201 -3.38569
H   1.16174 -1.76937 -2.34709
H   2.37485 -2.98279 -1.88436
85
SCF Energy = -1314.76498371
Enthalpy 0K = -1314.020328
Enthalpy 298K = -1313.976997
Free Energy 298K = -1314.091561
Lowest Frequency = i810.1445 cm-1
TS3'
Rh  0.02013 -0.20382  0.09825
P  -2.23998 -0.73979  0.00279
P   2.32645 -0.21618  0.11391
N   0.25578 -2.35964 -0.07128
C  -0.21006  1.74093  0.01547
C   1.50569 -2.94378  0.05609
C  -0.91455 -3.13838 -0.26141
C   1.66893 -4.29290 -0.10133
H   2.65159 -4.73423  0.02533
C  -0.34361  2.96503 -0.04731
C  -3.26663 -0.00988 -1.42701
C  -2.13819 -2.50859 -0.31035
H  -3.01963 -3.11546 -0.50050
H   0.24593 -1.43429 -0.96975
C  -0.71470 -4.54745 -0.43246
H  -1.59195 -5.16068 -0.61390
C   2.62960 -2.03736  0.47258
H   3.59078 -2.39952  0.08880
H   2.69942 -2.07966  1.56835
C   4.55547  0.07346  1.93270
H   5.29319  0.16746  1.13258
H   4.48924 -0.98428  2.20837
H   4.95367  0.60538  2.80567
C   0.52984 -5.09971 -0.37007
H   0.65426 -6.17021 -0.50849
C  -2.29301  0.08785 -2.60535
H  -2.83005  0.43799 -3.49629
H  -1.84946 -0.88716 -2.84082
H  -1.47804  0.78732 -2.38802
C  -3.75392  1.39339 -1.07596
H  -2.93041  2.01783 -0.70964
H  -4.54900  1.38118 -0.32300
H  -4.16657  1.87202 -1.97361
C  -3.12528 -0.53022  1.68829
C  -0.53481  4.41347 -0.18330
C   3.32119  2.14636  1.21895
H   3.63107  2.70271  2.11220
H   2.36174  2.55718  0.88183
H   4.07360  2.33179  0.44531
C   3.19508  0.09978 -1.55150
C  -4.58857 -0.95493  1.64615
H  -5.01034 -0.94472  2.65964
H  -4.70766 -1.97067  1.25218
H  -5.19713 -0.27804  1.03780
C  -2.99036  0.91335  2.17305
H  -3.55807  1.62240  1.56577
H  -1.94502  1.24177  2.16508
H  -3.36724  0.98747  3.20141
C   3.19680  0.66194  1.56000
C  -1.73680  4.86532  0.65825
H  -1.88604  5.94832  0.57166
H  -1.58800  4.62347  1.71524
H  -2.65420  4.36739  0.32797
C   2.23451  0.51526  2.74414
H   2.04407 -0.53345  3.00265
H   1.26857  0.98638  2.52983
H   2.66800  0.99801  3.62874
C  -0.79773  4.73897 -1.66147
H  -1.68958  4.21751 -2.02408
H   0.04731  4.42813 -2.28425
H  -0.94884  5.81633 -1.79968
C   4.71724  0.06731 -1.46851
H   5.11676  0.90403 -0.88749
H   5.14326  0.14302 -2.47676
H   5.09225 -0.86411 -1.02839
C   0.72225  5.16212  0.28177
H   0.59180  6.24597  0.17749
H   1.59379  4.86524 -0.31171
H   0.94168  4.94466  1.33209
C  -4.43616 -0.90928 -1.81939
H  -5.16238 -1.03911 -1.01197
H  -4.09046 -1.90033 -2.12927
H  -4.96915 -0.46622 -2.67015
C   2.71361 -1.00500 -2.49643
H   3.02052 -2.00619 -2.17466
H   3.13684 -0.83716 -3.49384
H   1.62197 -0.99477 -2.59930
C   2.70837  1.44321 -2.09940
H   1.61432  1.48004 -2.13916
H   3.10088  1.58575 -3.11394
H   3.04030  2.29156 -1.49435
C  -2.35586 -1.43541  2.65323
H  -2.75450 -1.31207  3.66780
H  -1.28923 -1.17606  2.67443
H  -2.43712 -2.49022  2.37539
85
SCF Energy = -1314.76699374
Enthalpy 0K = -1314.019145
Enthalpy 298K = -1313.975408
Free Energy 298K = -1314.091536
Lowest Frequency = 19.7232 cm-1
4'
Rh  0.01486 -0.17473  0.07569
P  -2.24953 -0.65147 -0.02023
P   2.31013 -0.28421  0.08425
N   0.19237 -2.39625 -0.13844
C  -0.15242  1.76274  0.06619
C   1.42499 -3.02154  0.09086
C  -1.02917 -3.13217 -0.24447
C   1.50339 -4.38022  0.08316
H   2.45160 -4.86327  0.29344
C  -0.24593  2.99201  0.02625
C  -3.25483  0.07715 -1.46679
C  -2.21051 -2.44085 -0.31248
H  -3.12019 -3.01320 -0.48114
H   0.25162 -1.67684 -0.95520
C  -0.88771 -4.55741 -0.30228
H  -1.78827 -5.14639 -0.44560
C   2.57849 -2.12137  0.43749
H   3.51565 -2.50508  0.01601
H   2.69913 -2.15724  1.52871
C   4.59828 -0.07685  1.85481
H   5.31941 -0.00745  1.03731
H   4.50834 -1.13124  2.13680
H   5.03342  0.44519  2.71613
C   0.32729 -5.15412 -0.15468
H   0.40492 -6.23695 -0.19143
C  -2.27000  0.13991 -2.63829
H  -2.78706  0.51057 -3.53281
H  -1.86026 -0.85013 -2.87352
H  -1.43048  0.80737 -2.41281
C  -3.70173  1.49735 -1.12866
H  -2.86321  2.09760 -0.75494
H  -4.50501  1.51363 -0.38469
H  -4.08888  1.98439 -2.03299
C  -3.15955 -0.43627  1.65184
C  -0.38187  4.44875 -0.08626
C   3.41195  2.03298  1.17340
H   3.75380  2.57818  2.06194
H   2.45917  2.47277  0.85394
H   4.15658  2.19682  0.38722
C   3.16716 -0.00052 -1.59617
C  -4.63123 -0.82800  1.59483
H  -5.06215 -0.80742  2.60430
H  -4.77191 -1.84090  1.20051
H  -5.21846 -0.13711  0.98131
C  -2.99764  1.00522  2.13530
H  -3.55416  1.72268  1.52743
H  -1.94627  1.31353  2.12473
H  -3.37325  1.08643  3.16353
C   3.24922  0.55216  1.51452
C  -1.56622  4.93324  0.76221
H  -1.67652  6.02223  0.69144
H  -1.42615  4.67075  1.81548
H  -2.50097  4.47301  0.42559
C   2.31130  0.43232  2.72059
H   2.09832 -0.61115  2.98332
H   1.35341  0.92717  2.52647
H   2.77966  0.90192  3.59457
C  -0.62985  4.81271 -1.55803
H  -1.54061  4.33296 -1.93110
H   0.20338  4.48033 -2.18567
H  -0.73875  5.89764 -1.67718
C   4.68684 -0.10704 -1.55078
H   5.13865  0.70628 -0.97495
H   5.09354 -0.04556 -2.56810
H   5.02757 -1.05774 -1.12382
C   0.90289  5.14034  0.39187
H   0.81494  6.23051  0.30900
H   1.76178  4.82091 -0.20861
H   1.11464  4.89323  1.43724
C  -4.44624 -0.79129 -1.86139
H  -5.18165 -0.89572 -1.05880
H  -4.12774 -1.79401 -2.16375
H  -4.96102 -0.33962 -2.71886
C   2.60656 -1.07287 -2.53487
H   2.86208 -2.09155 -2.22148
H   3.01750 -0.92822 -3.54108
H   1.51468 -0.99492 -2.61448
C   2.73150  1.36735 -2.12692
H   1.63943  1.45704 -2.13050
H   3.09788  1.49379 -3.15340
H   3.12373  2.19671 -1.53177
C  -2.41884 -1.35470  2.62678
H  -2.81431 -1.20782  3.63940
H  -1.34499 -1.12620  2.64453
H  -2.53351 -2.41022  2.36310
85
SCF Energy = -1314.64272125
Enthalpy 0K = -1313.890884
Enthalpy 298K = -1313.847362
Free Energy 298K = -1313.963035
Lowest Frequency = 21.7520 cm-1
1
Rh  0.02172 -0.18718  0.06583
P  -2.26790 -0.60983 -0.04918
P   2.35502 -0.26964  0.10056
N   0.18987 -2.32528 -0.10824
C  -0.13381  1.76097  0.15003
C   1.38712 -2.93445  0.10169
C  -0.90417 -3.07196 -0.41548
C   1.51745 -4.31551 -0.01332
H   2.48652 -4.77539  0.15048
C  -0.24614  2.98613  0.08287
C  -3.31934  0.31708 -1.32178
C  -2.18976 -2.35928 -0.72207
H  -3.05228 -2.96632 -0.42374
H  -2.26613 -2.24858 -1.81222
C  -0.82206 -4.45854 -0.50510
H  -1.71179 -5.03131 -0.74533
C   2.55377 -2.08718  0.52199
H   3.49463 -2.50600  0.14685
H   2.62847 -2.12388  1.61721
C   4.59034 -0.02239  1.87086
H   5.30953 -0.00488  1.04872
H   4.47859 -1.05938  2.20335
H   5.03864  0.52988  2.70420
C   0.40158 -5.08659 -0.31165
H   0.48455 -6.16573 -0.39262
C  -2.37968  0.58425 -2.50335
H  -2.93671  1.08409 -3.30359
H  -1.96297 -0.33707 -2.92966
H  -1.54793  1.23525 -2.21067
C  -3.75884  1.65400 -0.72620
H  -2.90685  2.20885 -0.31735
H  -4.51229  1.53070  0.05761
H  -4.21147  2.26642 -1.51433
C  -3.04378 -0.74878  1.67301
C  -0.40198  4.43701 -0.07170
C   3.44935  2.08788  1.11100
H   3.80244  2.65213  1.98136
H   2.50912  2.54120  0.77738
H   4.19973  2.20884  0.32358
C   3.14014 -0.05158 -1.61005
C  -4.51712 -1.13947  1.64485
H  -4.87246 -1.30714  2.66785
H  -4.69691 -2.06445  1.08585
H  -5.14229 -0.35253  1.21327
C  -2.84473  0.58566  2.39746
H  -3.41440  1.40219  1.94782
H  -1.79128  0.88765  2.40656
H  -3.17913  0.48455  3.43583
C   3.25583  0.62396  1.50473
C  -1.45440  4.94813  0.92283
H  -1.58536  6.02976  0.81376
H  -1.15477  4.74428  1.95486
H  -2.42470  4.47061  0.75217
C   2.29423  0.55241  2.69684
H   2.05449 -0.47919  2.98498
H   1.35668  1.07865  2.48379
H   2.75809  1.02652  3.56871
C  -0.86630  4.72707 -1.50756
H  -1.83094  4.25250 -1.71482
H  -0.14119  4.35406 -2.23806
H  -0.97911  5.80567 -1.65853
C   4.66073 -0.16342 -1.58835
H   5.12731  0.66564 -1.04890
H   5.04412 -0.13598 -2.61453
H   5.00665 -1.10169 -1.14049
C   0.93648  5.14259  0.18420
H   0.82783  6.22520  0.06154
H   1.70266  4.79775 -0.51814
H   1.29557  4.95180  1.20025
C  -4.53080 -0.48972 -1.78622
H  -5.21825 -0.72829 -0.97093
H  -4.25017 -1.42538 -2.27987
H  -5.09154  0.09885 -2.52070
C   2.54579 -1.15834 -2.48694
H   2.86531 -2.15981 -2.17930
H   2.87695 -1.01655 -3.52118
H   1.44832 -1.13266 -2.48694
C   2.70020  1.30386 -2.16986
H   1.60840  1.39506 -2.19934
H   3.07733  1.40937 -3.19306
H   3.08232  2.14713 -1.58915
C  -2.22684 -1.82189  2.40083
H  -2.55734 -1.88556  3.44302
H  -1.15491 -1.57799  2.41446
H  -2.34374 -2.81831  1.96104
111
SCF Energy = -1855.35295777
Enthalpy 0K = -1854.381929
Enthalpy 298K = -1854.326952
Free Energy 298K = -1854.466412
Lowest Frequency = 16.6688 cm-1
Int4
Rh  0.99104 -0.11335  0.43859
P   2.73939  0.24934 -1.08798
P  -0.41218 -1.05425  2.06381
N   1.22670 -2.16827 -0.13734
C   0.65204  1.77332  0.86689
C   0.29617 -3.08099  0.24282
C   2.25870 -2.53933 -0.94056
C   0.37191 -4.40004 -0.19706
H  -0.38627 -5.10980  0.11797
C   0.33011  2.94646  1.04569
C   4.20620  1.18845 -0.34162
C   3.34001 -1.52845 -1.19072
H   3.87764 -1.74184 -2.12086
H   4.08118 -1.62538 -0.38504
C   2.34639 -3.83634 -1.43513
H   3.17124 -4.10680 -2.08635
C  -0.83106 -2.62114  1.12249
H  -1.17471 -3.43621  1.77007
H  -1.68576 -2.35603  0.47995
C  -3.10148 -1.34381  2.97020
H  -2.79322 -1.91891  3.84654
H  -3.32879 -2.04583  2.15965
H  -4.04106 -0.84080  3.22583
C   1.39337 -4.77661 -1.05843
H   1.45406 -5.79615 -1.42623
C   4.19286  0.84215  1.15184
H   5.04720  1.31911  1.64497
H   4.27731 -0.23617  1.33953
H   3.28042  1.21185  1.63460
C   3.95680  2.68877 -0.49775
H   2.97000  2.97244 -0.11294
H   4.03977  3.01748 -1.53810
H   4.71080  3.24020  0.07488
C   2.33112  0.75615 -2.86602
C  -0.05960  4.34843  1.24238
C  -1.86707  0.76203  3.62621
H  -2.80047  1.32017  3.76149
H  -1.09343  1.48280  3.33631
H  -1.60644  0.33087  4.59682
C   0.60231 -1.60396  3.57777
C   3.55506  0.99985 -3.74101
H   3.23184  1.18736 -4.77131
H   4.22927  0.13676 -3.76741
H   4.12836  1.87406 -3.42069
C   1.45038  2.00491 -2.78806
H   1.99856  2.88409 -2.43938
H   0.60911  1.85572 -2.10176
H   1.04974  2.23562 -3.78217
C  -2.07935 -0.29192  2.54076
C   0.16266  5.12425 -0.06393
H  -0.14428  6.16921  0.05316
H  -0.42036  4.68599 -0.88071
H   1.21756  5.11181 -0.35685
C  -2.57459  0.40326  1.27489
H  -2.69724 -0.31009  0.45426
H  -1.89607  1.19843  0.94805
H  -3.55731  0.85355  1.46242
C   0.79454  4.96377  2.35893
H   1.85913  4.92748  2.10689
H   0.65244  4.42771  3.30235
H   0.51720  6.01136  2.51683
C  -0.24500 -2.30365  4.63644
H  -0.97912 -1.63671  5.09533
H   0.40588 -2.66696  5.43990
H  -0.77629 -3.17360  4.23521
C  -1.54431  4.41765  1.62969
H  -1.85499  5.45992  1.76106
H  -1.73091  3.88926  2.57008
H  -2.17568  3.96776  0.85583
C   5.54792  0.79020 -0.95317
H   5.61368  1.01887 -2.01902
H   5.77237 -0.27289 -0.81848
H   6.34793  1.34768 -0.45342
C   1.68513 -2.56854  3.08619
H   1.27305 -3.50184  2.68851
H   2.33246 -2.83437  3.92899
H   2.31899 -2.11684  2.31388
C   1.29201 -0.36578  4.15737
H   1.89527  0.14976  3.40069
H   1.96216 -0.67055  4.96885
H   0.58975  0.36288  4.56669
C   1.51041 -0.40328 -3.43390
H   1.06283 -0.10762 -4.38923
H   0.69265 -0.67960 -2.75928
H   2.11617 -1.29656 -3.61941
C  -4.31170 -2.75613 -1.48180
C  -3.82641 -1.44610 -1.58611
C  -4.74348 -0.30441 -1.25213
C  -2.50530 -1.23800 -2.00754
C  -1.90783  0.14055 -2.07552
C  -2.85195  1.28320 -1.83631
C  -4.17885  1.07398 -1.44460
C  -3.52283 -3.84991 -1.80976
C  -1.72208 -2.34958 -2.34900
H  -1.39835  0.27800 -3.04036
C  -2.38176  2.59474 -1.97977
C  -5.00053  2.18127 -1.20283
C  -4.52557  3.47704 -1.34382
C  -3.20407  3.68592 -1.73990
H  -1.34936  2.75345 -2.28667
H  -6.03207  2.01279 -0.89911
H  -5.18058  4.32140 -1.15161
H  -2.81941  4.69532 -1.85810
C  -2.21911 -3.64302 -2.25997
H  -5.33676 -2.90858 -1.14946
H  -5.08347 -0.41214 -0.20939
H  -3.92623 -4.85535 -1.73430
H  -0.70150 -2.19222 -2.69759
H  -1.59559 -4.48542 -2.54705
H  -1.08113  0.20975 -1.32869
H  -5.66392 -0.40557 -1.84404
111
SCF Energy = -1855.32631605
Enthalpy 0K = -1854.361604
Enthalpy 298K = -1854.307319
Free Energy 298K = -1854.443241
Lowest Frequency = i441.5559 cm-1
TS4
Rh  0.65811 -0.20643  0.37571
P   2.59309 -0.64308 -0.94797
P  -0.88390 -0.42179  2.09210
N   0.45959 -2.34721  0.34188
C   0.82513  1.73746  0.46314
C  -0.66024 -2.92137  0.84912
C   1.42719 -3.12571 -0.20813
C  -0.86372 -4.29613  0.76208
H  -1.77130 -4.72723  1.17279
C   0.93516  2.95892  0.56728
C   4.15065  0.09961 -0.13464
C   2.73714 -2.46876 -0.52137
H   3.30369 -3.03448 -1.26855
H   3.33913 -2.49910  0.39760
C   1.24483 -4.49700 -0.35789
H   2.02583 -5.09335 -0.81871
C  -1.66570 -2.02372  1.50771
H  -2.21155 -2.56061  2.29219
H  -2.41196 -1.71401  0.75967
C  -3.56033  0.05274  2.95962
H  -3.36887 -0.41149  3.92973
H  -3.95187 -0.71548  2.28351
H  -4.36143  0.78661  3.10386
C   0.08307 -5.08852  0.12653
H  -0.07042 -6.15871  0.02877
C   3.83850  0.17951  1.36441
H   4.72766  0.52778  1.90275
H   3.56775 -0.79371  1.79642
H   3.02746  0.88894  1.56149
C   4.34343  1.52112 -0.66268
H   3.42030  2.10579 -0.57224
H   4.67592  1.53702 -1.70514
H   5.11587  2.02623 -0.07111
C   2.69625 -0.60376 -2.84747
C   1.12593  4.40527  0.72744
C  -1.90354  1.93792  3.23980
H  -2.68873  2.70241  3.21803
H  -0.98625  2.39794  2.85438
H  -1.75103  1.66330  4.28693
C   0.00332 -0.82704  3.73451
C   4.08468 -0.89863 -3.40426
H   4.02413 -0.97444 -4.49617
H   4.49164 -1.84750 -3.03861
H   4.80209 -0.10570 -3.17755
C   2.21730  0.77136 -3.31066
H   2.86734  1.58254 -2.97192
H   1.21180  0.98366 -2.93783
H   2.18577  0.80458 -4.40535
C  -2.34102  0.76108  2.36976
C   1.77403  4.98674 -0.53694
H   1.90607  6.06987 -0.44095
H   1.15366  4.79633 -1.41871
H   2.75736  4.54092 -0.71738
C  -2.68841  1.29098  0.98295
H  -2.91841  0.47138  0.29421
H  -1.86780  1.87758  0.55575
H  -3.57741  1.93093  1.04494
C   2.04786  4.64608  1.93218
H   3.02241  4.16952  1.78104
H   1.61031  4.23356  2.84742
H   2.21177  5.71839  2.08413
C  -0.96884 -1.12143  4.87372
H  -1.56284 -0.24900  5.15668
H  -0.40292 -1.42582  5.76177
H  -1.65534 -1.94110  4.63471
C  -0.22749  5.08796  0.97044
H  -0.09862  6.17108  1.07128
H  -0.69673  4.71693  1.88705
H  -0.91775  4.89933  0.14171
C   5.41663 -0.73186 -0.33622
H   5.72321 -0.80560 -1.38038
H   5.32377 -1.74673  0.06363
H   6.24048 -0.25570  0.20758
C   0.88305 -2.05941  3.50638
H   0.30442 -2.95927  3.27350
H   1.44695 -2.26453  4.42309
H   1.60916 -1.90154  2.70052
C   0.91831  0.34902  4.08905
H   1.58047  0.61093  3.25589
H   1.54599  0.07222  4.94363
H   0.36848  1.25008  4.36559
C   1.72115 -1.67261 -3.34442
H   1.57768 -1.56914 -4.42539
H   0.73866 -1.57786 -2.87153
H   2.08446 -2.68889 -3.16026
C  -4.67283 -1.89942 -1.63028
C  -3.82847 -0.80357 -1.81374
C  -4.40552  0.57946 -1.86250
C  -2.44374 -1.02251 -2.01119
C  -1.54021  0.09732 -2.14331
C  -2.03926  1.44897 -2.17185
C  -3.42549  1.70084 -2.03467
C  -4.18516 -3.20134 -1.66570
C  -1.96954 -2.34993 -2.06080
H  -0.59982 -0.08546 -2.65835
C  -1.16044  2.54161 -2.32305
C  -3.88633  3.01568 -2.06714
C  -3.00754  4.08124 -2.22460
C  -1.63673  3.83936 -2.35412
H  -0.09181  2.35383 -2.37783
H  -4.95342  3.20386 -1.96868
H  -3.38651  5.09856 -2.24692
H  -0.94689  4.67001 -2.47311
C  -2.82535 -3.42520 -1.89810
H  -5.73602 -1.72470 -1.47922
H  -5.00390  0.75846 -0.95602
H  -4.86295 -4.03894 -1.53179
H  -0.90616 -2.52226 -2.21501
H  -2.43797 -4.43876 -1.94792
H  -0.52610 -0.03209 -0.73773
H  -5.14531  0.62133 -2.67603
111
SCF Energy = -1855.33416219
Enthalpy 0K = -1854.367867
Enthalpy 298K = -1854.312844
Free Energy 298K = -1854.451677
Lowest Frequency = 25.8174 cm-1
Int5
Rh  1.03554 -0.16910  0.51177
P   2.75891  0.16041 -1.03692
P  -0.49925 -1.07408  2.01277
N   1.16774 -2.20947 -0.15144
C   0.79537  1.70814  0.99213
C   0.17176 -3.07710  0.15884
C   2.18998 -2.60595 -0.95275
C   0.19117 -4.38523 -0.31830
H  -0.61605 -5.05983 -0.05091
C   0.51596  2.89635  1.15403
C   4.27406  1.04161 -0.31717
C   3.30814 -1.63108 -1.17943
H   3.83245 -1.84002 -2.11832
H   4.05145 -1.76858 -0.38190
C   2.22472 -3.89048 -1.48538
H   3.04785 -4.18042 -2.13044
C  -0.96837 -2.57313  0.99358
H  -1.40874 -3.38352  1.58596
H  -1.76186 -2.22162  0.31364
C  -3.24361 -1.22696  2.74911
H  -3.01930 -1.86402  3.60811
H  -3.46789 -1.87102  1.89113
H  -4.16300 -0.67801  2.98331
C   1.21891 -4.79275 -1.15780
H   1.23837 -5.80361 -1.55297
C   4.28561  0.66062  1.16859
H   5.16040  1.10615  1.65518
H   4.35267 -0.42356  1.32820
H   3.39315  1.03870  1.68174
C   4.06689  2.55149 -0.43633
H   3.10288  2.85722 -0.01313
H   4.12366  2.89696 -1.47319
H   4.85702  3.06899  0.11917
C   2.31229  0.69801 -2.79449
C   0.19147  4.31621  1.33427
C  -1.92820  0.76408  3.57871
H  -2.83185  1.37509  3.68518
H  -1.09524  1.44601  3.37174
H  -1.75666  0.27290  4.54067
C   0.39512 -1.74240  3.55605
C   3.52091  0.92682 -3.69494
H   3.17834  1.13297 -4.71531
H   4.17610  0.05032 -3.74650
H   4.11946  1.78525 -3.37778
C   1.46137  1.96424 -2.68162
H   2.02977  2.82061 -2.30852
H   0.61448  1.81559 -2.00208
H   1.07249  2.23071 -3.67188
C  -2.13653 -0.22186  2.43047
C   0.44785  5.06068  0.01542
H   0.18731  6.11988  0.11635
H  -0.15476  4.63491 -0.79378
H   1.50130  4.99763 -0.27640
C  -2.51618  0.56422  1.17795
H  -2.58165 -0.08511  0.29918
H  -1.79652  1.35814  0.95643
H  -3.50138  1.02323  1.32420
C   1.07187  4.91053  2.44182
H   2.13381  4.82242  2.19186
H   0.90514  4.39810  3.39399
H   0.84154  5.97209  2.58070
C  -0.54499 -2.43600  4.53705
H  -1.26677 -1.74832  4.98475
H   0.04005 -2.86714  5.35764
H  -1.09886 -3.25828  4.07109
C  -1.28908  4.45938  1.71705
H  -1.55141  5.51649  1.83455
H  -1.50310  3.95124  2.66263
H  -1.93795  4.03037  0.94587
C   5.58718  0.61633 -0.97055
H   5.63513  0.87145 -2.03136
H   5.77875 -0.45686 -0.86924
H   6.41690  1.13396 -0.47615
C   1.44849 -2.74610  3.07810
H   1.00835 -3.63415  2.61297
H   2.03213 -3.08713  3.94017
H   2.15024 -2.29998  2.36276
C   1.12017 -0.57150  4.22577
H   1.78509 -0.05338  3.52403
H   1.73417 -0.94852  5.05121
H   0.43784  0.17440  4.63761
C   1.45402 -0.43808 -3.35487
H   0.97967 -0.11593 -4.28909
H   0.65811 -0.71715 -2.65467
H   2.04053 -1.33506 -3.58081
C  -4.28455 -2.54461 -1.24908
C  -3.87561 -1.25314 -1.57143
C  -4.76190 -0.07745 -1.26909
C  -2.63275 -1.06111 -2.23817
C  -2.16316  0.25806 -2.48988
C  -2.87290  1.41467 -2.06785
C  -4.14004  1.27982 -1.44068
C  -3.52435 -3.65838 -1.60656
C  -1.88518 -2.20419 -2.61091
H  -1.22165  0.39026 -3.02066
C  -2.32979  2.71047 -2.22960
C  -4.80189  2.41817 -0.99138
C  -4.24667  3.68611 -1.14854
C  -3.00450  3.82891 -1.77600
H  -1.36397  2.81353 -2.71956
H  -5.77036  2.30982 -0.50646
H  -4.77925  4.56053 -0.78709
H  -2.57079  4.81660 -1.90578
C  -2.32973 -3.48041 -2.31142
H  -5.22994 -2.68241 -0.72714
H  -5.17073 -0.17239 -0.25178
H  -3.87395 -4.65688 -1.36079
H  -0.95351 -2.06544 -3.15679
H  -1.74776 -4.34277 -2.62502
H  -0.07986  0.04940 -0.51370
H  -5.65033 -0.14209 -1.91803
86
SCF Energy = -1315.25072254
Enthalpy 0K = -1314.490047
Enthalpy 298K = -1314.446496
Free Energy 298K = -1314.561094
Lowest Frequency = 19.7260 cm-1
3
Rh -0.00783 -0.17869 -0.05267
P   2.31496 -0.42216  0.05516
P  -2.31617 -0.46357 -0.10905
N   0.00797 -2.32929  0.03601
C  -0.02894  1.76779 -0.13359
C  -1.12176 -3.02701 -0.24966
C   1.15820 -2.99272  0.32277
C  -1.12603 -4.41903 -0.23506
H  -2.04404 -4.95236 -0.45935
C  -0.04082  2.99828 -0.12567
C   3.18141  0.58029  1.41349
C   2.35694 -2.17954  0.71413
H   3.28633 -2.70261  0.46272
H   2.35850 -2.07532  1.80772
C   1.20476 -4.38359  0.31420
H   2.13871 -4.88812  0.53936
C  -2.35304 -2.25979 -0.63880
H  -3.25905 -2.78095 -0.30883
H  -2.40684 -2.22866 -1.73572
C  -4.65269 -0.36075 -1.73705
H  -5.30340 -0.52377 -0.87498
H  -4.43051 -1.33392 -2.18615
H  -5.23114  0.20362 -2.47656
C   0.04987 -5.10504  0.04007
H   0.06611 -6.19020  0.04052
C   2.13921  0.72595  2.52952
H   2.58575  1.25543  3.37855
H   1.78763 -0.24212  2.91035
H   1.27331  1.30756  2.19158
C   3.51764  1.96817  0.86901
H   2.63861  2.44452  0.42031
H   4.32323  1.94000  0.12916
H   3.85955  2.60467  1.69315
C   3.24502 -0.46338 -1.59400
C  -0.02400  4.46293 -0.03215
C  -3.73767  1.81725 -0.86537
H  -4.20389  2.39814 -1.66895
H  -2.84200  2.35836 -0.54105
H  -4.45221  1.78313 -0.03760
C  -3.03627 -0.42412  1.64991
C   4.75172 -0.63094 -1.42002
H   5.21849 -0.75043 -2.40406
H   5.01082 -1.51807 -0.83160
H   5.21455  0.24058 -0.94912
C   2.92629  0.82742 -2.35214
H   3.30656  1.71906 -1.84689
H   1.84832  0.96247 -2.48708
H   3.39115  0.78680 -3.34319
C  -3.38827  0.42589 -1.39222
C   1.02337  5.02607 -1.00324
H   1.04955  6.11909 -0.94261
H   0.79439  4.74782 -2.03604
H   2.02391  4.64995 -0.76628
C  -2.51755  0.57977 -2.64245
H  -2.15058 -0.38092 -3.02389
H  -1.65480  1.22476 -2.44939
H  -3.11492  1.03475 -3.44000
C   0.34167  4.85719  1.40696
H   1.33182  4.47847  1.68084
H  -0.38396  4.45375  2.12065
H   0.35370  5.94711  1.51152
C  -4.53679 -0.69204  1.69651
H  -5.11618  0.10842  1.22858
H  -4.86257 -0.75582  2.74101
H  -4.80910 -1.63848  1.21675
C  -1.40763  5.02782 -0.38031
H  -1.40114  6.12126 -0.32283
H  -2.16816  4.65780  0.31553
H  -1.70679  4.74307 -1.39411
C   4.43209 -0.10506  1.96090
H   5.20727 -0.24318  1.20421
H   4.21661 -1.07986  2.40975
H   4.86140  0.51867  2.75287
C  -2.29634 -1.51093  2.43695
H  -2.51169 -2.52093  2.07251
H  -2.60831 -1.47148  3.48608
H  -1.20800 -1.36725  2.41569
C  -2.70606  0.93498  2.27422
H  -1.63009  1.14387  2.25074
H  -3.02797  0.93750  3.32146
H  -3.20665  1.76725  1.77395
C   2.68352 -1.65573 -2.37358
H   3.10347 -1.65375 -3.38492
H   1.59286 -1.60731 -2.47135
H   2.94506 -2.61647 -1.91729
H   0.03375 -0.24441 -1.56886
86
SCF Energy = -1315.24344304
Enthalpy 0K = -1314.484673
Enthalpy 298K = -1314.441087
Free Energy 298K = -1314.556538
Lowest Frequency = i734.0356 cm-1
TS5
Rh -0.00753 -0.17265 -0.03638
P   2.31921 -0.36690  0.07759
P  -2.30988 -0.50948 -0.07556
N   0.05598 -2.31749  0.05822
C  -0.06795  1.77324 -0.08448
C  -1.06331 -3.04467 -0.20316
C   1.21439 -2.95501  0.37636
C  -1.04275 -4.43523 -0.15232
H  -1.95102 -4.99016 -0.36311
C  -0.10030  3.00151 -0.17456
C   3.20956  0.65939  1.40343
C   2.39627 -2.11454  0.75780
H   3.33583 -2.62157  0.51054
H   2.39727 -1.99846  1.85020
C   1.28405 -4.34447  0.40708
H   2.22438 -4.82627  0.65408
C  -2.30926 -2.30903 -0.59824
H  -3.20333 -2.85006 -0.26735
H  -2.36104 -2.28118 -1.69522
C  -4.68187 -0.52087 -1.65518
H  -5.29738 -0.72272 -0.77573
H  -4.42465 -1.47829 -2.11872
H  -5.30985  0.01858 -2.37266
C   0.14407 -5.09310  0.14436
H   0.17927 -6.17746  0.17366
C   2.19330  0.82641  2.53923
H   2.66165  1.37042  3.36711
H   1.85123 -0.13506  2.94400
H   1.31600  1.39377  2.21015
C   3.53881  2.03665  0.82850
H   2.65580  2.50551  0.37959
H   4.33651  1.99411  0.08068
H   3.88871  2.68993  1.63593
C   3.23268 -0.43952 -1.58265
C  -0.11210  4.46732 -0.13246
C  -3.85480  1.70266 -0.81751
H  -4.35514  2.25861 -1.61827
H  -2.98281  2.28667 -0.50322
H  -4.55780  1.63976  0.01818
C  -3.00213 -0.48249  1.69557
C   4.73549 -0.65008 -1.42647
H   5.18488 -0.80392 -2.41392
H   4.97722 -1.53185 -0.82284
H   5.23048  0.21709 -0.98033
C   2.95103  0.85045 -2.35619
H   3.34895  1.73986 -1.86154
H   1.87834  1.00655 -2.50768
H   3.42076  0.78595 -3.34371
C  -3.44824  0.32601 -1.34141
C   0.89899  5.01539 -1.14999
H   0.90475  6.10992 -1.12564
H   0.64822  4.69967 -2.16689
H   1.91247  4.66649 -0.92750
C  -2.61718  0.51153 -2.61418
H  -2.17685 -0.42471 -2.97719
H  -1.80803  1.23191 -2.46038
H  -3.26313  0.89592 -3.41106
C   0.28201  4.91892  1.28248
H   1.28569  4.56867  1.54387
H  -0.41760  4.52857  2.02816
H   0.27509  6.01194  1.34606
C  -4.48233 -0.83927  1.77690
H  -5.11715 -0.07893  1.31368
H  -4.78292 -0.91053  2.82844
H  -4.70866 -1.80510  1.31186
C  -1.51635  4.98944 -0.46480
H  -1.53119  6.08400 -0.44788
H  -2.25027  4.63032  0.26423
H  -1.83534  4.66123 -1.45933
C   4.47137 -0.01651  1.93812
H   5.23043 -0.17395  1.16901
H   4.26322 -0.98024  2.41345
H   4.91844  0.62347  2.70699
C  -2.18021 -1.50901  2.48250
H  -2.33174 -2.53579  2.13259
H  -2.47830 -1.47780  3.53604
H  -1.10460 -1.28960  2.44315
C  -2.74145  0.90163  2.29751
H  -1.68260  1.17662  2.23391
H  -3.02861  0.89196  3.35487
H  -3.31556  1.69302  1.81039
C   2.61738 -1.61721 -2.34454
H   3.01842 -1.63724 -3.36346
H   1.52685 -1.52781 -2.41750
H   2.85418 -2.58331 -1.88575
H   0.02383  0.64474 -1.34306
86
SCF Energy = -1315.25307464
Enthalpy 0K = -1314.491696
Enthalpy 298K = -1314.448021
Free Energy 298K = -1314.563311
Lowest Frequency = 17.2178 cm-1
Int6
Rh  0.04289 -0.18500 -0.21238
P   2.36412 -0.11956 -0.00714
P  -2.20859 -0.75511 -0.16855
N   0.31040 -2.24571  0.20595
C  -0.25625  1.80938 -0.39378
C  -0.72123 -3.12121  0.04147
C   1.50988 -2.71387  0.65173
C  -0.56631 -4.47842  0.30570
H  -1.41081 -5.14462  0.16318
C  -0.47968  3.01399 -0.22359
C   3.13449  1.16637  1.16208
C   2.59462 -1.72164  0.92970
H   3.58437 -2.16648  0.77641
H   2.54686 -1.44729  1.99199
C   1.71088 -4.06832  0.89908
H   2.68373 -4.40449  1.24239
C  -2.02579 -2.59151 -0.46620
H  -2.86341 -3.18026 -0.07456
H  -2.05349 -2.70771 -1.55786
C  -4.56904 -1.19172 -1.73053
H  -5.19631 -1.29823 -0.84347
H  -4.22499 -2.18772 -2.02623
H  -5.21213 -0.82723 -2.53943
C   0.66420 -4.96333  0.72684
H   0.80346 -6.02142  0.92374
C   2.10919  1.36936  2.28355
H   2.49839  2.10171  3.00047
H   1.91206  0.44711  2.84358
H   1.15406  1.73794  1.89664
C   3.31495  2.48188  0.40529
H   2.38637  2.79824 -0.08322
H   4.10450  2.42117 -0.34995
H   3.60464  3.27026  1.10990
C   3.33679 -0.35451 -1.62244
C  -0.72573  4.41035  0.13246
C  -3.94048  1.18615 -1.21000
H  -4.49256  1.57480 -2.07300
H  -3.12648  1.88743 -0.99276
H  -4.63087  1.18348 -0.36123
C  -2.94607 -0.59489  1.57950
C   4.84991 -0.35527 -1.43582
H   5.33350 -0.61743 -2.38376
H   5.18094 -1.08898 -0.69266
H   5.23261  0.62613 -1.14171
C   2.91466  0.74912 -2.59470
H   3.16376  1.75139 -2.23604
H   1.83660  0.71594 -2.78732
H   3.42671  0.60678 -3.55274
C  -3.41293 -0.21127 -1.53369
C   0.09132  5.32776 -0.79036
H  -0.08022  6.37296 -0.51550
H  -0.19883  5.20128 -1.83675
H   1.16283  5.12542 -0.70507
C  -2.58766 -0.14458 -2.82230
H  -2.10609 -1.09807 -3.06741
H  -1.80558  0.61838 -2.76599
H  -3.24527  0.11134 -3.66041
C  -0.27493  4.61438  1.58982
H   0.79395  4.41094  1.70637
H  -0.82510  3.95925  2.27232
H  -0.45971  5.65071  1.88918
C  -4.39652 -1.05545  1.67621
H  -5.07819 -0.40128  1.12546
H  -4.71409 -1.03896  2.72512
H  -4.53713 -2.07997  1.31447
C  -2.22011  4.73503  0.00156
H  -2.40344  5.77710  0.28075
H  -2.82220  4.09821  0.65711
H  -2.56811  4.59468 -1.02594
C   4.46201  0.71342  1.76884
H   5.24590  0.56752  1.02332
H   4.36504 -0.21116  2.34660
H   4.81652  1.48293  2.46395
C  -2.07084 -1.45772  2.49396
H  -2.14791 -2.52707  2.26966
H  -2.39409 -1.32163  3.53181
H  -1.01434 -1.16684  2.43463
C  -2.80959  0.86278  2.02660
H  -1.76706  1.19639  1.97636
H  -3.14908  0.95481  3.06455
H  -3.40990  1.54892  1.42363
C   2.88203 -1.70273 -2.18887
H   3.29914 -1.83274 -3.19337
H   1.78950 -1.75718 -2.27100
H   3.22577 -2.54932 -1.58497
H  -0.08012  1.16673 -1.35336
86
SCF Energy = -1315.23478077
Enthalpy 0K = -1314.476663
Enthalpy 298K = -1314.432640
Free Energy 298K = -1314.549132
Lowest Frequency = i777.4179 cm-1
TS6
Rh  0.06646 -0.14743 -0.08342
P   2.37095  0.06374  0.06322
P  -2.11665 -0.91659 -0.10868
N   0.51460 -2.22911  0.02173
C  -0.39069  1.75520 -0.11180
C  -0.44045 -3.15663 -0.26378
C   1.75539 -2.65321  0.38816
C  -0.17092 -4.52017 -0.19576
H  -0.95930 -5.22861 -0.42858
C  -0.73490  2.97188 -0.04355
C   3.11949  1.26026  1.33860
C   2.75791 -1.61641  0.78949
H   3.77996 -1.95266  0.57976
H   2.69793 -1.47902  1.87756
C   2.07356 -4.00677  0.44157
H   3.07651 -4.30465  0.72968
C  -1.79016 -2.66593 -0.68819
H  -2.57396 -3.37468 -0.39604
H  -1.81815 -2.61209 -1.78471
C  -4.44045 -1.31837 -1.74806
H  -5.04453 -1.63592 -0.89566
H  -4.00253 -2.21082 -2.20537
H  -5.12515 -0.88813 -2.48789
C   1.10175 -4.95423  0.14952
H   1.33108 -6.01399  0.19528
C   2.12505  1.29606  2.50418
H   2.51648  1.94646  3.29494
H   1.96303  0.30708  2.94913
H   1.14894  1.67964  2.19022
C   3.20595  2.65563  0.72168
H   2.24733  2.96649  0.29058
H   3.97393  2.72233 -0.05479
H   3.46789  3.38421  1.49773
C   3.29285  0.09360 -1.60244
C  -1.16151  4.36844  0.01286
C  -4.05068  0.98650 -0.83652
H  -4.63773  1.45812 -1.63330
H  -3.30979  1.71709 -0.49177
H  -4.73774  0.77697 -0.01150
C  -2.86395 -1.09778  1.63351
C   4.80864  0.19374 -1.47420
H   5.26721  0.09009 -2.46446
H   5.22674 -0.59782 -0.84281
H   5.13104  1.15799 -1.07098
C   2.74158  1.26035 -2.42540
H   2.92101  2.23370 -1.95919
H   1.66222  1.14640 -2.58337
H   3.22155  1.27590 -3.41041
C  -3.38379 -0.27823 -1.37696
C  -1.94879  4.72698 -1.25639
H  -2.30895  5.75727 -1.18539
H  -2.81310  4.07016 -1.38971
H  -1.32000  4.65372 -2.14863
C  -2.57599  0.08684 -2.62614
H  -2.00654 -0.76100 -3.02374
H  -1.86459  0.89427 -2.42407
H  -3.25751  0.42109 -3.41674
C   0.04091  5.30520  0.18382
H   0.72486  5.23251 -0.66716
H   0.60025  5.06793  1.09333
H  -0.30002  6.34226  0.25296
C  -4.27123 -1.68451  1.64890
H  -5.00931 -1.01343  1.20060
H  -4.58354 -1.85757  2.68531
H  -4.32767 -2.64892  1.13220
C  -2.08479  4.46321  1.24489
H  -2.42107  5.49839  1.35325
H  -1.56239  4.17734  2.16215
H  -2.96603  3.82520  1.13376
C   4.48822  0.82021  1.85635
H   5.24921  0.78173  1.07442
H   4.45318 -0.15843  2.34497
H   4.83498  1.53665  2.60985
C  -1.91638 -2.01918  2.40751
H  -1.91646 -3.04427  2.02166
H  -2.23665 -2.06775  3.45418
H  -0.88588 -1.64267  2.38884
C  -2.84206  0.27884  2.30336
H  -1.82765  0.69521  2.31097
H  -3.17756  0.18387  3.34237
H  -3.50119  0.99987  1.81250
C   2.92003 -1.21114 -2.31222
H   3.30547 -1.18914 -3.33759
H   1.83224 -1.34289 -2.36574
H   3.35073 -2.09188 -1.82435
H  -0.08363  2.10482 -1.16853
86
SCF Energy = -1315.27566424
Enthalpy 0K = -1314.512615
Enthalpy 298K = -1314.469298
Free Energy 298K = -1314.583182
Lowest Frequency = 18.5203 cm-1
2
Rh  0.02877 -0.06941 -0.04285
P   2.35383 -0.25425  0.05473
P  -2.27460 -0.52837 -0.11623
N   0.14747 -2.24053  0.13580
C   0.03121  1.72936 -0.33836
C  -0.93070 -3.01011 -0.15942
C   1.30855 -2.82822  0.52201
C  -0.87576 -4.39717 -0.05067
H  -1.75493 -4.98749 -0.28705
C   0.14700  3.00317 -0.64348
C   3.33049  0.86589  1.23882
C   2.45877 -1.93591  0.87639
H   3.41533 -2.43818  0.69135
H   2.42493 -1.73022  1.95462
C   1.41682 -4.21246  0.61957
H   2.35832 -4.65536  0.92728
C  -2.16634 -2.32266 -0.65323
H  -3.06345 -2.89558 -0.39145
H  -2.13225 -2.29335 -1.75052
C  -4.52449 -0.59973 -1.89491
H  -5.24120 -0.74742 -1.08486
H  -4.22555 -1.58370 -2.26956
H  -5.05813 -0.10046 -2.71136
C   0.31089 -5.00443  0.33835
H   0.37434 -6.08510  0.41910
C   2.37600  1.17124  2.39755
H   2.88848  1.80138  3.13336
H   2.04597  0.26541  2.92003
H   1.48150  1.69937  2.05182
C   3.68436  2.17173  0.52795
H   2.80332  2.64251  0.07851
H   4.44201  2.03165 -0.24864
H   4.09781  2.87790  1.25709
C   3.19838 -0.47626 -1.63312
C  -0.37352  4.22260  0.10618
C  -3.78260  1.63860 -1.02605
H  -4.24120  2.17335 -1.86534
H  -2.93696  2.24261 -0.67584
H  -4.52945  1.58688 -0.22784
C  -3.15221 -0.60090  1.57064
C   4.70855 -0.66773 -1.53995
H   5.10900 -0.89618 -2.53415
H   4.98492 -1.50078 -0.88421
H   5.22231  0.23035 -1.18615
C   2.85509  0.73878 -2.49837
H   3.26218  1.67234 -2.10106
H   1.76963  0.85422 -2.59992
H   3.27319  0.60023 -3.50155
C  -3.32588  0.25711 -1.48917
C  -1.24679  5.04847 -0.84146
H  -1.61391  5.94841 -0.33699
H  -2.11516  4.47580 -1.18331
H  -0.68651  5.36740 -1.72600
C  -2.38869  0.42071 -2.69053
H  -1.96823 -0.53306 -3.03069
H  -1.55539  1.09229 -2.46346
H  -2.95228  0.84188 -3.53060
C   0.83435  5.05420  0.55126
H   1.46234  5.33842 -0.29963
H   1.45721  4.49971  1.26144
H   0.50304  5.97502  1.04306
C  -4.62319 -0.99143  1.48252
H  -5.22801 -0.21898  0.99918
H  -5.02478 -1.12727  2.49318
H  -4.77822 -1.93407  0.94630
C  -1.18324  3.80417  1.32938
H  -1.52048  4.68460  1.88474
H  -0.58913  3.18355  2.00998
H  -2.07114  3.23150  1.04288
C   4.59424  0.19781  1.78019
H   5.30983 -0.06102  0.99667
H   4.37608 -0.70693  2.35578
H   5.09898  0.89138  2.46197
C  -2.38854 -1.63906  2.39800
H  -2.51641 -2.65895  2.02007
H  -2.76578 -1.62693  3.42629
H  -1.31472 -1.41574  2.43737
C  -2.99640  0.75984  2.24966
H  -1.94131  1.04596  2.32542
H  -3.40760  0.71010  3.26409
H  -3.52662  1.55766  1.72282
C   2.56038 -1.71439 -2.26954
H   2.92191 -1.81677 -3.29847
H   1.46686 -1.63073 -2.30855
H   2.81876 -2.63957 -1.74325
H   0.73438  3.20910 -1.54509
111
SCF Energy = -1855.34227990
Enthalpy 0K = -1854.372239
Enthalpy 298K = -1854.316843
Free Energy 298K = -1854.458736
Lowest Frequency = 20.6070 cm-1
Int7
Rh  1.56029 -0.01729  0.04017
P   1.80574 -2.32241 -0.20941
P   1.86035  2.29216  0.20859
N   3.64729  0.00923 -0.47122
C  -0.22880 -0.09743  0.76556
C   4.39082  1.12812 -0.26173
C   4.22722 -1.10043 -1.00151
C   5.74133  1.16156 -0.59667
H   6.31135  2.06855 -0.42400
C  -1.23850 -0.20048  1.48214
C   0.55135 -3.25931 -1.27868
C   3.35400 -2.29009 -1.27209
H   3.93139 -3.21972 -1.21025
H   2.99105 -2.22853 -2.30715
C   5.58086 -1.11544 -1.32436
H   6.02043 -2.01571 -1.74106
C   3.72763  2.30637  0.38727
H   4.18177  3.24401  0.04665
H   3.91235  2.25550  1.46883
C   2.04496  4.50759  2.01315
H   1.94655  5.25155  1.22024
H   3.11110  4.31143  2.16720
H   1.67207  4.96701  2.93541
C   6.34422  0.02798 -1.12639
H   7.39922  0.03520 -1.38145
C   0.05519 -2.23471 -2.30538
H  -0.64661 -2.71970 -2.99422
H   0.86837 -1.82216 -2.91653
H  -0.46085 -1.39986 -1.81808
C  -0.62554 -3.69542 -0.40673
H  -1.05757 -2.85487  0.14940
H  -0.34983 -4.48286  0.30135
H  -1.41292 -4.10429 -1.05011
C   2.31209 -3.24620  1.36953
C  -2.35203 -0.31909  2.42613
C  -0.23594  3.53896  1.56194
H  -0.64193  3.91487  2.50831
H  -0.80715  2.64483  1.28569
H  -0.41252  4.31248  0.80773
C   1.51310  3.18218 -1.43237
C   2.54670 -4.73609  1.14364
H   2.94016 -5.18616  2.06215
H   3.27861 -4.93043  0.35171
H   1.62430 -5.26849  0.89533
C   1.22925 -3.01962  2.42689
H   0.26990 -3.46393  2.15049
H   1.06074 -1.95185  2.60543
H   1.54614 -3.47803  3.37037
C   1.25200  3.23074  1.73876
C  -1.84096  0.09033  3.81832
H  -2.64818 -0.01430  4.55036
H  -1.50776  1.13302  3.82573
H  -1.00559 -0.54010  4.13995
C   1.42819  2.26198  2.91333
H   2.47485  1.97374  3.06813
H   0.83999  1.34952  2.77584
H   1.09204  2.75141  3.83457
C  -2.86320 -1.76486  2.46053
H  -2.07786 -2.45365  2.78919
H  -3.20993 -2.08102  1.47218
H  -3.70562 -1.85352  3.15506
C   1.72555  4.69065 -1.37528
H   0.99518  5.18551 -0.72893
H   1.60501  5.11398 -2.37908
H   2.72896  4.96202 -1.02961
C  -3.48833  0.61938  2.00118
H  -4.32566  0.53375  2.70336
H  -3.85243  0.35598  1.00668
H  -3.16424  1.66446  1.97521
C   1.15952 -4.46121 -1.99980
H   1.54562 -5.21800 -1.31319
H   1.96689 -4.17679 -2.68195
H   0.38580 -4.94183 -2.60899
C   2.45449  2.56500 -2.47045
H   3.50815  2.79738 -2.28246
H   2.20740  2.96266 -3.46079
H   2.34638  1.47363 -2.52187
C   0.07370  2.85175 -1.82792
H  -0.07468  1.76873 -1.91834
H  -0.15757  3.31117 -2.79665
H  -0.65936  3.21687 -1.10498
C   3.60730 -2.58502  1.85049
H   3.87978 -2.99765  2.82783
H   3.48959 -1.50069  1.96979
H   4.45064 -2.76951  1.17628
H  -3.01644 -0.16512 -2.53427
C  -5.52133  2.75470 -0.11327
C  -5.35754  1.52544 -0.75267
C  -4.59663  3.77995 -0.28982
H  -6.38134  2.90423  0.53646
C  -6.33014  0.39383 -0.55595
C  -4.24136  1.32008 -1.57577
C  -5.65384 -0.95180 -0.54922
H  -7.07353  0.41279 -1.36938
H  -6.90567  0.53834  0.36561
C  -4.06354 -0.01741 -2.24128
C  -3.31841  2.35061 -1.74727
C  -4.53688 -1.15257 -1.37408
H  -4.63491 -0.02956 -3.18397
C  -3.90826 -2.39803 -1.38411
C  -6.11374 -1.99963  0.24953
C  -3.49084  3.57737 -1.11193
H  -4.73896  4.73201  0.21314
H  -2.45975  2.18458 -2.39453
C  -4.38549 -3.44544 -0.60058
H  -3.04003 -2.54542 -2.02548
C  -5.49277 -3.24484  0.22025
H  -6.97313 -1.83587  0.89661
H  -5.86658 -4.05304  0.84198
H  -3.89283 -4.41420 -0.62491
H  -2.76848  4.37641 -1.26457
111
SCF Energy = -1855.32119491
Enthalpy 0K = -1854.355626
Enthalpy 298K = -1854.301521
Free Energy 298K = -1854.438942
Lowest Frequency = i1285.2018 cm-1
TS7
Rh -1.45012  0.01324  0.01211
P  -1.74241  2.32116 -0.12801
P  -1.80693 -2.30176  0.05780
N  -3.57808  0.02248 -0.42300
C   0.34590  0.07002  0.59811
C  -4.33246 -1.08253 -0.18812
C  -4.17308  1.14478 -0.90526
C  -5.69982 -1.09320 -0.45003
H  -6.27276 -1.99360 -0.25371
C   1.54373  0.14331  1.04753
C  -0.55988  3.39329 -1.15792
C  -3.30230  2.33255 -1.16983
H  -3.87229  3.26394 -1.07294
H  -2.95315  2.29271 -2.21028
C  -5.53964  1.18425 -1.16621
H  -5.98319  2.09722 -1.54989
C  -3.65205 -2.27896  0.39823
H  -4.15246 -3.20230  0.08389
H  -3.74621 -2.23636  1.49108
C  -1.91518 -4.61511  1.78006
H  -1.82218 -5.35221  0.98103
H  -2.98091 -4.42842  1.94878
H  -1.52751 -5.07990  2.69386
C  -6.31167  0.05180 -0.94223
H  -7.37781  0.06264 -1.14594
C  -0.05373  2.47484 -2.27446
H   0.65214  3.02407 -2.90948
H  -0.86260  2.12155 -2.92493
H   0.45015  1.59054 -1.86824
C   0.61749  3.81710 -0.28210
H   1.09276  2.95801  0.20653
H   0.32296  4.53655  0.48785
H   1.37633  4.30771 -0.90304
C  -2.25697  3.15964  1.50204
C   2.34500  0.38515  2.30410
C   0.33772 -3.63232  1.23559
H   0.79718 -4.06711  2.13130
H   0.89944 -2.72459  0.98327
H   0.46536 -4.35836  0.42560
C  -1.69674 -3.19022 -1.62804
C  -2.55031  4.64948  1.36547
H  -2.94346  5.03218  2.31443
H  -3.30369  4.85991  0.59826
H  -1.65358  5.23072  1.13288
C  -1.14726  2.91696  2.52576
H  -0.22003  3.43825  2.27440
H  -0.92135  1.84767  2.60947
H  -1.46966  3.27623  3.50962
C  -1.13591 -3.33011  1.50750
C   1.48364 -0.00211  3.51010
H   2.01030  0.24750  4.43758
H   1.28128 -1.07732  3.51654
H   0.52542  0.52690  3.50916
C  -1.24442 -2.41454  2.73093
H  -2.28415 -2.20383  3.00542
H  -0.73906 -1.45821  2.56775
H  -0.78105 -2.90798  3.59326
C   2.72376  1.86902  2.39061
H   1.83064  2.49929  2.45023
H   3.30723  2.18525  1.51850
H   3.32890  2.05526  3.28475
C  -2.07346 -4.66649 -1.57607
H  -1.32539 -5.26080 -1.04381
H  -2.13270 -5.06427 -2.59588
H  -3.04707 -4.84127 -1.10561
C   3.62225 -0.45677  2.33014
H   4.10380 -0.36770  3.30916
H   4.33737 -0.10611  1.58284
H   3.42022 -1.51711  2.14249
C  -1.22905  4.61869 -1.77917
H  -1.61613  5.31807 -1.03532
H  -2.04821  4.35084 -2.45353
H  -0.49091  5.16243 -2.38000
C  -2.65283 -2.44351 -2.56279
H  -3.70427 -2.57843 -2.28873
H  -2.53339 -2.83018 -3.58092
H  -2.43790 -1.36786 -2.58788
C  -0.27788 -3.03206 -2.16944
H   0.03675 -1.98113 -2.16496
H  -0.23338 -3.39397 -3.20296
H   0.44535 -3.61360 -1.59237
C  -3.51586  2.42997  1.97943
H  -3.78197  2.79001  2.97935
H  -3.35349  1.34692  2.04636
H  -4.37954  2.61124  1.33075
H   2.46100  0.05002 -0.01128
C   5.80659 -2.80932 -0.27872
C   5.27947 -1.53150 -0.47562
C   5.01807 -3.94450 -0.42307
H   6.85426 -2.91109 -0.00379
C   6.14896 -0.32553 -0.27678
C   3.92677 -1.40227 -0.84193
C   5.52970  0.99699 -0.62418
H   7.07891 -0.44803 -0.84983
H   6.48862 -0.30105  0.77092
C   3.31044 -0.08393 -1.00897
C   3.14212 -2.55576 -0.98925
C   4.18069  1.09349 -1.01877
H   2.50736 -0.05700 -1.75633
C   3.66216  2.34622 -1.38788
C   6.30697  2.15697 -0.58402
C   3.67337 -3.81665 -0.78057
H   5.44929 -4.92758 -0.26030
H   2.09750 -2.43088 -1.25877
C   4.44384  3.48719 -1.34164
H   2.62417  2.40227 -1.70751
C   5.77528  3.39335 -0.92743
H   7.35012  2.08199 -0.28449
H   6.39819  4.28163 -0.88596
H   4.02850  4.44835 -1.63125
H   3.05153 -4.70006 -0.89896
111
SCF Energy = -1855.34927069
Enthalpy 0K = -1854.381312
Enthalpy 298K = -1854.326162
Free Energy 298K = -1854.467583
Lowest Frequency = 10.9040 cm-1
Int8
Rh  1.56715 -0.01035  0.15741
P   1.82116 -2.30132 -0.20656
P   1.84711  2.30294  0.25691
N   3.62582  0.06038 -0.54152
C  -0.19692 -0.08562  0.65048
C   4.36008  1.19462 -0.39972
C   4.18379 -1.03637 -1.11700
C   5.68207  1.25247 -0.83294
H   6.24456  2.17228 -0.71083
C  -1.48079 -0.18343  0.88999
C   0.55109 -3.26917 -1.23814
C   3.31140 -2.23344 -1.34532
H   3.90146 -3.15705 -1.32635
H   2.89303 -2.16220 -2.35836
C   5.51072 -1.03042 -1.53786
H   5.93333 -1.92311 -1.98713
C   3.72166  2.37391  0.27212
H   4.11247  3.31130 -0.14095
H   4.00636  2.37046  1.33243
C   2.11940  4.57858  1.99912
H   1.89650  5.31226  1.22248
H   3.20430  4.43361  2.03014
H   1.83337  5.02598  2.95782
C   6.26631  0.12638 -1.39745
H   7.29963  0.15131 -1.72919
C  -0.01834 -2.26227 -2.24324
H  -0.72964 -2.77159 -2.90463
H   0.75514 -1.81916 -2.88225
H  -0.54161 -1.44246 -1.73925
C  -0.57754 -3.75718 -0.33079
H  -1.03437 -2.93733  0.23545
H  -0.24427 -4.52670  0.37197
H  -1.36407 -4.20703 -0.94769
C   2.42397 -3.25525  1.32276
C  -2.22347 -0.26462  2.21944
C  -0.14684  3.50967  1.77279
H  -0.48875  3.87595  2.74774
H  -0.70347  2.59247  1.54549
H  -0.41971  4.26612  1.03013
C   1.34042  3.16787 -1.35815
C   2.67603 -4.73743  1.07085
H   3.11832 -5.18948  1.96607
H   3.37645 -4.90865  0.24591
H   1.75475 -5.28651  0.85689
C   1.38797 -3.05817  2.43183
H   0.41922 -3.50502  2.19270
H   1.22737 -1.99203  2.62947
H   1.74711 -3.52511  3.35580
C   1.36222  3.26450  1.81671
C  -1.30248  0.06924  3.38868
H  -1.82657 -0.07483  4.33875
H  -0.97060  1.11175  3.34869
H  -0.41287 -0.57152  3.39710
C   1.69546  2.32857  2.98339
H   2.77378  2.16244  3.08751
H   1.21574  1.35075  2.87257
H   1.34898  2.77748  3.92126
C  -2.76376 -1.69085  2.36966
H  -1.94596 -2.41558  2.45254
H  -3.38580 -1.97453  1.51346
H  -3.37840 -1.77315  3.27329
C   1.54032  4.67902 -1.33788
H   0.85342  5.17708 -0.64774
H   1.34312  5.08617 -2.33629
H   2.56318  4.96562 -1.06968
C  -3.39365  0.71852  2.18033
H  -3.93878  0.70377  3.13048
H  -4.09440  0.45071  1.38458
H  -3.05708  1.74505  1.99507
C   1.16792 -4.44621 -1.99367
H   1.60478 -5.19603 -1.33070
H   1.93710 -4.13177 -2.70567
H   0.38517 -4.94611 -2.57541
C   2.19626  2.54567 -2.46516
H   3.25810  2.79852 -2.37332
H   1.85769  2.92324 -3.43626
H   2.10021  1.45249 -2.48192
C  -0.12426  2.82127 -1.63116
H  -0.26859  1.73550 -1.69326
H  -0.42833  3.26221 -2.58856
H  -0.80744  3.19880 -0.86555
C   3.72709 -2.57564  1.75363
H   4.05731 -2.99983  2.70813
H   3.59076 -1.49644  1.89917
H   4.53950 -2.72726  1.03459
H  -2.11352 -0.25961 -0.00711
C  -5.75874  2.76475 -0.27588
C  -5.41911  1.46529 -0.63635
C  -4.99886  3.85471 -0.69825
H  -6.63493  2.92820  0.34838
C  -6.26773  0.29878 -0.21463
C  -4.26812  1.24677 -1.44026
C  -5.61392 -1.05072 -0.32115
H  -7.17559  0.28872 -0.84124
H  -6.64685  0.45605  0.80394
C  -3.84972 -0.07908 -1.73243
C  -3.52431  2.36410 -1.88013
C  -4.46288 -1.21569 -1.13921
H  -2.98021 -0.22560 -2.37493
C  -3.91937 -2.51146 -1.29428
C  -6.15011 -2.15852  0.32736
C  -3.87995  3.64908 -1.51150
H  -5.28185  4.86014 -0.40170
H  -2.65810  2.19064 -2.51496
C  -4.47569 -3.60155 -0.64922
H  -3.04291 -2.63177 -1.92958
C  -5.59268 -3.42750  0.17420
H  -7.02580 -2.02770  0.95995
H  -6.02926 -4.27744  0.68959
H  -4.04577 -4.59104 -0.77982
H  -3.29297  4.49627 -1.85706
111
SCF Energy = -1855.34635925
Enthalpy 0K = -1854.375370
Enthalpy 298K = -1854.320475
Free Energy 298K = -1854.460133
Lowest Frequency = 13.5729 cm-1
Int9
Rh -1.29336 -0.10104  0.19919
P  -1.50548 -2.38376 -0.30240
P  -1.60945  2.20229  0.41447
N  -3.37810 -0.08983 -0.31448
C   0.42552 -0.13779  1.09824
C  -4.00918  1.08919 -0.56212
C  -4.08523 -1.25035 -0.32436
C  -5.37995  1.13252 -0.79639
H  -5.85907  2.08786 -0.98386
C   1.29968 -0.19315  1.98156
C  -0.76849 -3.73355  0.80699
C  -3.35467 -2.52631 -0.02737
H  -3.80542 -3.36366 -0.57302
H  -3.46923 -2.76040  1.03940
C  -5.45406 -1.25145 -0.57746
H  -5.99442 -2.19241 -0.58074
C  -3.16723  2.32688 -0.62688
H  -3.76019  3.21869 -0.39571
H  -2.81474  2.45491 -1.65944
C  -0.93375  4.58901 -1.02936
H  -1.25157  5.25023 -0.22015
H  -1.78203  4.44674 -1.70678
H  -0.16126  5.11904 -1.59771
C  -6.11042 -0.04902 -0.80522
H  -7.17952 -0.03311 -0.99179
C  -0.90390 -3.21407  2.24188
H  -0.46163 -3.94569  2.92813
H  -1.94887 -3.08389  2.54570
H  -0.38584 -2.26062  2.37543
C   0.71625 -3.87022  0.46432
H   1.22879 -2.89984  0.48777
H   0.87532 -4.32951 -0.51649
H   1.20223 -4.51646  1.20402
C  -1.27581 -2.72201 -2.16602
C   2.19871 -0.34239  3.13260
C   0.85353  3.50643  0.37120
H   1.67687  3.90831 -0.23153
H   1.20373  2.57451  0.83129
H   0.64237  4.22947  1.16562
C  -2.10677  2.88294  2.11196
C  -1.47301 -4.18490 -2.54825
H  -1.44706 -4.28107 -3.63976
H  -2.43619 -4.58373 -2.21235
H  -0.67979 -4.82461 -2.15194
C   0.12194 -2.24961 -2.56365
H   0.91479 -2.80003 -2.05160
H   0.26102 -1.18376 -2.34513
H   0.26342 -2.39273 -3.64153
C  -0.35851  3.26623 -0.52829
C   3.08608  0.89697  3.30897
H   3.67061  0.80610  4.23018
H   2.48651  1.81074  3.37495
H   3.78982  0.99917  2.47932
C   0.06730  2.40237 -1.72026
H  -0.77564  2.13537 -2.37166
H   0.55232  1.47636 -1.39107
H   0.79057  2.94897 -2.33618
C   3.07116 -1.59385  2.96530
H   3.67836 -1.53822  2.05769
H   2.45280 -2.49606  2.91138
H   3.74760 -1.69606  3.82050
C  -2.33194  4.39108  2.10589
H  -1.40293  4.94576  1.94588
H  -2.73002  4.70355  3.07795
H  -3.05482  4.70680  1.34543
C   1.31647 -0.50167  4.38619
H   1.95607 -0.65513  5.26133
H   0.64761 -1.36321  4.29934
H   0.70845  0.39041  4.56303
C  -1.48735 -5.07703  0.69489
H  -1.39220 -5.53778 -0.28940
H  -2.55315 -4.99757  0.93360
H  -1.05279 -5.77332  1.42082
C  -3.40259  2.16002  2.49057
H  -4.24832  2.45375  1.85978
H  -3.66769  2.41098  3.52320
H  -3.29067  1.07020  2.43437
C  -1.02092  2.49986  3.11819
H  -0.85891  1.41733  3.13289
H  -1.32960  2.81513  4.12139
H  -0.06055  2.97627  2.90329
C  -2.29586 -1.85638 -2.91100
H  -2.12359 -1.95366 -3.98848
H  -2.19243 -0.79310 -2.66031
H  -3.33188 -2.15582 -2.72187
H   2.07994 -0.72736 -0.92199
C   2.62093  0.69134 -3.61334
C   3.06449  0.57380 -2.29608
C   2.68928  1.91193 -4.28103
H   2.23563 -0.18895 -4.12575
C   2.99978 -0.72423 -1.53909
C   3.58429  1.69958 -1.63966
C   4.17908 -0.91426 -0.62764
H   2.90296 -1.57007 -2.22933
C   4.03574  1.54016 -0.21454
C   3.65937  2.91702 -2.31641
C   4.70030  0.21131  0.02568
H   4.68426  2.36898  0.09131
C   5.79544  0.06503  0.87757
C   4.75738 -2.16509 -0.41283
C   3.21357  3.02776 -3.63194
H   2.35273  1.98721 -5.31100
H   4.08481  3.78186 -1.81006
C   6.36560 -1.18741  1.09201
H   6.20628  0.94316  1.37260
C   5.84462 -2.30597  0.44605
H   4.35370 -3.03406 -0.93058
H   6.29003 -3.28395  0.60262
H   7.21997 -1.28785  1.75474
H   3.28886  3.97789 -4.15289
H   3.14421  1.60135  0.43633
111
SCF Energy = -1855.31042743
Enthalpy 0K = -1854.346000
Enthalpy 298K = -1854.291496
Free Energy 298K = -1854.429097
Lowest Frequency = i1192.0774 cm-1
TS8
Rh  1.17215  0.04090  0.10837
P   1.61018  2.23647 -0.54740
P   1.33172 -2.27090  0.43439
N   3.32610 -0.09891 -0.02547
C  -0.80351  0.26664  0.52811
C   3.94863 -1.30984 -0.00807
C   4.09640  1.02307 -0.06993
C   5.33556 -1.42017  0.02645
H   5.78606 -2.40710  0.05405
C  -1.28568  0.50254  1.66918
C   0.88535  3.77530  0.30359
C   3.41559  2.35532 -0.08804
H   3.96845  3.06135 -0.71953
H   3.43541  2.77718  0.92463
C   5.48680  0.95674 -0.07176
H   6.05859  1.87843 -0.10953
C   3.10234 -2.53687 -0.10909
H   3.57343 -3.37986  0.40801
H   3.05361 -2.82646 -1.16657
C   0.95448 -4.72982 -1.03421
H   0.90648 -5.35758 -0.14235
H   1.99458 -4.70546 -1.37502
H   0.37722 -5.23620 -1.81646
C   6.11988 -0.27584 -0.00469
H   7.20284 -0.34391  0.01268
C   0.89084  3.43845  1.79598
H   0.39494  4.24153  2.35413
H   1.90204  3.34222  2.20617
H   0.35816  2.50344  1.98599
C  -0.56126  3.93986 -0.15658
H  -1.12977  3.01171 -0.02161
H  -0.63026  4.24603 -1.20597
H  -1.05731  4.71569  0.43954
C   1.59791  2.37830 -2.45181
C  -1.83430  0.82143  2.99350
C  -1.08075 -3.43045 -0.35484
H  -1.70710 -3.78408 -1.18173
H  -1.47314 -2.45479 -0.04286
H  -1.20268 -4.13417  0.47420
C   1.30501 -2.96490  2.20426
C   1.91112  3.77365 -2.97840
H   2.01246  3.73741 -4.06941
H   2.85028  4.17320 -2.58099
H   1.11343  4.48774 -2.75483
C   0.22516  1.91924 -2.94369
H  -0.58327  2.57268 -2.60013
H   0.01100  0.90109 -2.59569
H   0.20335  1.91747 -4.03992
C   0.37335 -3.33553 -0.81146
C  -2.89159 -0.21256  3.41374
H  -3.22404 -0.00020  4.43473
H  -2.49580 -1.23230  3.39092
H  -3.76744 -0.16038  2.76128
C   0.43611 -2.54764 -2.12398
H   1.46045 -2.43310 -2.49833
H   0.00319 -1.54647 -2.00866
H  -0.13865 -3.07475 -2.89401
C  -2.48122  2.21487  2.96451
H  -3.28985  2.25409  2.22973
H  -1.75163  2.98957  2.71228
H  -2.90039  2.44874  3.94866
C   1.66321 -4.44305  2.31100
H   0.87641 -5.08437  1.90473
H   1.78203 -4.71270  3.36688
H   2.60325 -4.69667  1.80937
C  -0.69281  0.80727  4.03145
H  -1.10247  1.08352  5.00820
H   0.09669  1.52053  3.78138
H  -0.24026 -0.18365  4.12294
C   1.68189  5.05974  0.08267
H   1.64770  5.41774 -0.94696
H   2.73255  4.95411  0.37206
H   1.25949  5.85102  0.71285
C   2.33419 -2.11683  2.95979
H   3.35705 -2.28760  2.60543
H   2.31243 -2.37647  4.02424
H   2.11874 -1.04478  2.86810
C  -0.07865 -2.71666  2.80324
H  -0.41302 -1.69332  2.61145
H  -0.04591 -2.87007  3.88877
H  -0.83589 -3.39488  2.40177
C   2.64300  1.38614 -2.97023
H   2.59523  1.35247 -4.06448
H   2.45662  0.37174 -2.59619
H   3.66595  1.66878 -2.70030
H  -1.61850  0.26499 -0.46734
C  -2.59011 -1.39377 -3.11822
C  -3.08938 -0.89557 -1.90383
C  -2.99307 -2.63279 -3.59658
H  -1.89824 -0.78125 -3.69444
C  -2.74566  0.43262 -1.41980
C  -3.99673 -1.68233 -1.15820
C  -3.73173  1.11164 -0.59322
H  -2.21440  1.06709 -2.13146
C  -4.47125 -1.16057  0.16737
C  -4.39836 -2.91853 -1.65206
C  -4.60581  0.33713  0.19916
H  -5.40987 -1.64098  0.46455
C  -5.57646  0.97609  0.96783
C  -3.85178  2.51056 -0.58229
C  -3.90515 -3.39636 -2.86599
H  -2.61384 -2.99746 -4.54688
H  -5.11149 -3.51234 -1.08458
C  -5.69190  2.36516  0.96328
H  -6.26184  0.37677  1.56383
C  -4.82680  3.13441  0.18352
H  -3.19118  3.10001 -1.21525
H  -4.92211  4.21591  0.16724
H  -6.46212  2.84564  1.55884
H  -4.23763 -4.35817 -3.24475
H  -3.73510 -1.46659  0.93339
111
SCF Energy = -1855.34318218
Enthalpy 0K = -1854.374462
Enthalpy 298K = -1854.319463
Free Energy 298K = -1854.458097
Lowest Frequency = 14.3657 cm-1
Int10
Rh -1.08112 -0.23234  0.23659
P  -0.97039 -2.47493 -0.42973
P  -1.68687  2.07320  0.26714
N  -2.97278 -0.40535 -0.78070
C   0.99669 -0.04541  0.50768
C  -3.59554  0.71131 -1.24482
C  -3.58190 -1.61054 -0.91455
C  -4.88948  0.66027 -1.75286
H  -5.36251  1.57246 -2.10160
C   0.54408 -0.14636  1.67749
C  -0.34173 -3.87331  0.69775
C  -2.80862 -2.83005 -0.52265
H  -3.05177 -3.66472 -1.19128
H  -3.10026 -3.14966  0.48518
C  -4.87198 -1.71180 -1.43085
H  -5.33611 -2.68899 -1.51466
C  -2.78489  1.95896 -1.25189
H  -3.40319  2.84656 -1.41123
H  -2.08935  1.89469 -2.09661
C  -1.04276  4.77166 -0.49613
H  -1.40315  5.22714  0.43113
H  -1.87258  4.74361 -1.21060
H  -0.28380  5.44557 -0.91069
C  -5.54266 -0.56386 -1.82954
H  -6.55323 -0.62502 -2.22113
C  -0.89719 -3.53506  2.08311
H  -0.42569 -4.17735  2.83570
H  -1.97695 -3.70455  2.15255
H  -0.70293 -2.49360  2.34882
C   1.18592 -3.80781  0.72776
H   1.55459 -2.80098  0.95724
H   1.63156 -4.12090 -0.22244
H   1.57077 -4.48359  1.50114
C  -0.33976 -2.66199 -2.22474
C   0.68034 -0.12080  3.16779
C   0.67893  3.49099  0.79453
H   1.44730  4.19183  0.44707
H   1.16233  2.52202  0.95298
H   0.31373  3.85626  1.75779
C  -2.91350  2.70946  1.59330
C  -0.23326 -4.11237 -2.68390
H   0.00748 -4.13438 -3.75308
H  -1.16784 -4.66768 -2.55167
H   0.56364 -4.65257 -2.16592
C   1.02517 -1.97570 -2.31217
H   1.74512 -2.34553 -1.57442
H   0.93012 -0.89333 -2.17037
H   1.45432 -2.14332 -3.30761
C  -0.42125  3.39786 -0.26409
C   1.39898  1.18170  3.54901
H   1.54680  1.22310  4.63321
H   0.81997  2.06186  3.25367
H   2.38145  1.24357  3.06905
C   0.21400  2.89087 -1.56437
H  -0.43953  3.02331 -2.43187
H   0.49701  1.83219 -1.50131
H   1.12928  3.45811 -1.76413
C   1.56106 -1.30133  3.60622
H   2.51843 -1.29450  3.07704
H   1.08185 -2.26554  3.42275
H   1.75963 -1.22793  4.68083
C  -3.93945  3.70772  1.05808
H  -3.48731  4.58644  0.59209
H  -4.55731  4.06447  1.89019
H  -4.62261  3.24830  0.33677
C  -0.66429 -0.17190  3.89278
H  -0.50281 -0.20908  4.97454
H  -1.25817 -1.04617  3.61075
H  -1.26250  0.71735  3.67680
C  -0.82222 -5.27447  0.32148
H  -0.37276 -5.65711 -0.59481
H  -1.91123 -5.32846  0.21824
H  -0.54811 -5.96631  1.12647
C  -3.66239  1.46980  2.09688
H  -4.29570  1.03224  1.31718
H  -4.32020  1.75205  2.92726
H  -2.98344  0.68606  2.44867
C  -2.13191  3.34556  2.74172
H  -1.30981  2.71177  3.09154
H  -2.80042  3.51295  3.59380
H  -1.71262  4.31723  2.46351
C  -1.30296 -1.91127 -3.14686
H  -0.90416 -1.93259 -4.16732
H  -1.40447 -0.86003 -2.85454
H  -2.30063 -2.36209 -3.18251
H   1.73875  0.01025 -0.27306
C   3.48858  1.82390 -3.20790
C   3.75487  1.22397 -1.95450
C   3.46526  3.19936 -3.35083
H   3.32800  1.17792 -4.06872
C   3.85602 -0.18658 -1.81765
C   3.96402  2.06282 -0.82647
C   4.20859 -0.81217 -0.59172
H   3.72336 -0.80814 -2.70206
C   4.19768  1.46396  0.53203
C   3.93937  3.44437 -0.99404
C   4.40642 -0.02441  0.57507
H   5.03931  1.97218  1.02292
C   4.76374 -0.65202  1.76384
C   4.36806 -2.21464 -0.50015
C   3.70058  4.01966 -2.24159
H   3.27722  3.64152 -4.32481
H   4.12233  4.08303 -0.13118
C   4.91899 -2.03654  1.83630
H   4.92489 -0.04526  2.65413
C   4.71593 -2.81845  0.69525
H   4.22508 -2.81301 -1.39867
H   4.83949 -3.89675  0.74423
H   5.20151 -2.50195  2.77596
H   3.70230  5.10022 -2.35080
H   3.33081  1.71164  1.17212
92
SCF Energy = -1448.02529076
Enthalpy 0K = -1447.215115
Enthalpy 298K = -1447.167332
Free Energy 298K = -1447.291236
Lowest Frequency = 24.6593 cm-1
3(AcCN)
Rh -0.05094 -0.13334  0.05153
P   2.14844 -0.92637 -0.09707
P  -2.35091  0.12665 -0.37963
N  -0.50034 -2.22439 -0.13375
C   0.43080  1.77882  0.07778
C  -1.70211 -2.62065 -0.61850
C   0.43941 -3.14064  0.20386
C  -2.03074 -3.97205 -0.68419
H  -3.00298 -4.26971 -1.06347
C   0.79540  2.94758 -0.00746
C   3.56316 -0.24158  0.98007
C   1.79029 -2.62936  0.61941
H   2.56672 -3.36980  0.39504
H   1.81082 -2.47463  1.70733
C   0.15958 -4.50302  0.13761
H   0.92306 -5.22184  0.41703
C  -2.60897 -1.55822 -1.16701
H  -3.65636 -1.87891 -1.15192
H  -2.34642 -1.41222 -2.22491
C  -4.12792  0.90907 -2.48069
H  -5.00218  0.80341 -1.83661
H  -3.97842 -0.03698 -3.01105
H  -4.37549  1.65959 -3.23945
C  -1.09530 -4.92098 -0.28917
H  -1.33391 -5.97878 -0.33673
C   2.93302  0.25375  2.28229
H   3.72260  0.67864  2.91276
H   2.46612 -0.55882  2.84967
H   2.18387  1.03004  2.09496
C   4.18400  0.96329  0.27224
H   3.41635  1.69049 -0.01738
H   4.76165  0.68502 -0.61288
H   4.87331  1.46389  0.96172
C   2.72017 -1.22029 -1.89482
C   1.25433  4.33811 -0.13197
C  -3.07708  2.72579 -1.08126
H  -3.20061  3.48316 -1.86352
H  -2.20956  3.01497 -0.47656
H  -3.97457  2.76063 -0.45715
C  -3.56429  0.13476  1.09128
C   4.11075 -1.84741 -1.97623
H   4.33275 -2.08814 -3.02188
H   4.18367 -2.78228 -1.40997
H   4.89811 -1.17319 -1.63089
C   2.69372  0.11243 -2.64963
H   3.42714  0.82957 -2.27559
H   1.71049  0.59128 -2.60133
H   2.92670 -0.07358 -3.70398
C  -2.87025  1.35881 -1.73515
C   2.16235  4.45128 -1.36566
H   2.50610  5.48297 -1.49801
H   1.62945  4.14938 -2.27319
H   3.04520  3.81089 -1.26628
C  -1.71898  1.47593 -2.73776
H  -1.44141  0.51028 -3.17880
H  -0.82791  1.91483 -2.27788
H  -2.04006  2.12494 -3.56034
C   2.04274  4.73953  1.12200
H   2.90875  4.08503  1.26792
H   1.41693  4.67433  2.01709
H   2.40649  5.76905  1.03478
C  -5.03500  0.22425  0.69346
H  -5.29205  1.18936  0.24977
H  -5.65552  0.10795  1.58987
H  -5.33048 -0.56670 -0.00437
C   0.05035  5.27345 -0.30485
H   0.38058  6.31377 -0.39695
H  -0.62767  5.20623  0.55173
H  -0.51612  5.01741 -1.20649
C   4.61869 -1.29678  1.30964
H   5.13077 -1.69026  0.43017
H   4.19833 -2.14096  1.86612
H   5.38239 -0.84333  1.95172
C  -3.34367 -1.19537  1.82181
H  -3.76104 -2.04006  1.26358
H  -3.86045 -1.16581  2.78828
H  -2.28772 -1.40567  2.01144
C  -3.19989  1.30739  2.00741
H  -2.12438  1.37093  2.19164
H  -3.71207  1.19060  2.97027
H  -3.51399  2.26653  1.59004
C   1.72096 -2.17359 -2.55716
H   1.99613 -2.29048 -3.61098
H   0.69656 -1.78833 -2.52549
H   1.73139 -3.17326 -2.10997
H   0.03352  0.01015 -1.47295
N  -0.15843 -0.25135  2.27961
C  -0.26307 -0.12796  3.43057
C  -0.41394  0.04889  4.85404
H  -0.42369  1.11385  5.09725
H   0.41170 -0.42379  5.39141
H  -1.35251 -0.39663  5.19424
97
SCF Energy = -1745.33180862
Enthalpy 0K = -1744.493841
Enthalpy 298K = -1744.442576
Free Energy 298K = -1744.576013
Lowest Frequency = 18.4042 cm-1
1(DFB)
Rh  0.43203 -0.22338 -0.45020
P  -1.32752 -1.45807 -1.40818
P   2.53166  0.40095  0.39722
N   0.99088 -2.12730  0.38141
C  -0.16080  1.55311 -1.05310
C   1.91809 -2.17702  1.37122
C   0.32866 -3.25443  0.01253
C   2.17842 -3.36757  2.04491
H   2.92242 -3.38256  2.83462
C  -0.58872  2.67408 -1.32520
C  -1.43869 -1.25940 -3.29043
C  -0.56923 -3.16226 -1.18418
H  -1.31815 -3.96139 -1.18406
H   0.04620 -3.32176 -2.08056
C   0.54003 -4.45799  0.67701
H  -0.01065 -5.34186  0.37209
C   2.64526 -0.91119  1.73186
H   3.67821 -1.13246  2.02532
H   2.16669 -0.46303  2.61298
C   4.00783  1.92798  2.31154
H   4.96802  1.67072  1.85999
H   3.79137  1.19562  3.09594
H   4.13329  2.89619  2.80902
C   1.47083 -4.51388  1.70748
H   1.65132 -5.44536  2.23450
C  -0.01332 -0.93478 -3.75185
H   0.00650 -0.84954 -4.84413
H   0.71031 -1.71418 -3.47936
H   0.32785  0.02059 -3.33597
C  -2.33729 -0.06302 -3.60113
H  -2.02623  0.82571 -3.04030
H  -3.39004 -0.26844 -3.38476
H  -2.26790  0.17474 -4.66856
C  -3.01280 -1.54338 -0.54704
C  -1.12994  4.00325 -1.64090
C   3.15948  3.11908  0.25466
H   3.17949  4.09551  0.75170
H   2.37610  3.15516 -0.51119
H   4.12817  2.98916 -0.23539
C   3.88853 -0.02424 -0.87197
C  -4.04277 -2.38161 -1.29642
H  -4.94828 -2.47020 -0.68534
H  -3.69046 -3.39931 -1.49774
H  -4.33932 -1.92593 -2.24521
C  -3.51242 -0.10804 -0.36406
H  -3.82722  0.34556 -1.30794
H  -2.74391  0.53919  0.06899
H  -4.37673 -0.10303  0.31073
C   2.87159  2.03760  1.29625
C  -2.06474  4.43669 -0.50149
H  -2.50779  5.41385 -0.72118
H  -1.51811  4.52090  0.44486
H  -2.87836  3.71504 -0.36632
C   1.57442  2.40668  2.01811
H   1.27206  1.65959  2.75833
H   0.75759  2.54042  1.30147
H   1.72126  3.35254  2.55163
C  -1.92598  3.94094 -2.95134
H  -2.77182  3.25102 -2.86197
H  -1.29712  3.60102 -3.77981
H  -2.32140  4.92962 -3.20709
C   5.29922  0.27477 -0.37338
H   5.47855  1.34352 -0.23295
H   6.02570 -0.07749 -1.11450
H   5.52662 -0.23821  0.56738
C   0.01266  5.01860 -1.77311
H  -0.38171  6.01183 -2.01240
H   0.70869  4.72894 -2.56606
H   0.57678  5.09484 -0.83754
C  -1.93693 -2.51671 -4.00017
H  -2.95145 -2.79594 -3.70822
H  -1.28487 -3.38009 -3.83330
H  -1.95000 -2.33508 -5.08066
C   3.77840 -1.51984 -1.18264
H   4.00565 -2.15235 -0.31804
H   4.50183 -1.77185 -1.96568
H   2.78333 -1.79002 -1.55430
C   3.58780  0.75200 -2.15734
H   2.57694  0.54132 -2.52604
H   4.29697  0.45131 -2.93654
H   3.67266  1.83358 -2.03492
C  -2.73818 -2.17649  0.82089
H  -3.62597 -2.07538  1.45514
H  -1.90461 -1.69970  1.34521
H  -2.51791 -3.24641  0.74262
C  -1.57202  0.59805  2.66165
C  -2.30923 -0.06418  3.63403
C  -1.95406  1.83269  2.17272
F  -0.46024 -0.02991  2.17421
F  -1.90050 -1.27430  4.04250
C  -3.45697  0.51853  4.14704
H  -1.37934  2.28758  1.36946
C  -3.10748  2.42076  2.69038
H  -4.02114 -0.01097  4.90687
C  -3.85014  1.76890  3.67242
H  -3.42399  3.38888  2.31559
H  -4.74621  2.23092  4.07308
97
SCF Energy = -1646.11245065
Enthalpy 0K = -1645.266601
Enthalpy 298K = -1645.216026
Free Energy 298K = -1645.349474
Lowest Frequency = 14.2982 cm-1
1(FB)
Rh  0.34076 -0.30120 -0.36928
P  -1.40500 -1.79571 -0.87764
P   2.46071  0.60069  0.08193
N   1.15031 -1.98573  0.69653
C  -0.45785  1.29415 -1.19772
C   2.19474 -1.80009  1.54347
C   0.54585 -3.19947  0.61783
C   2.64058 -2.83420  2.36265
H   3.47789 -2.66265  3.03120
C  -1.00549  2.32148 -1.59572
C  -1.72103 -1.96028 -2.74080
C  -0.49673 -3.38225 -0.44381
H  -1.17752 -4.20406 -0.19743
H   0.01641 -3.68078 -1.36850
C   0.94181 -4.25034  1.43914
H   0.43539 -5.20722  1.36576
C   2.84644 -0.44606  1.58804
H   3.92211 -0.54362  1.77648
H   2.43603  0.11873  2.43569
C   4.00538  2.53695  1.50992
H   4.92585  2.27163  0.98602
H   3.94915  1.94100  2.42653
H   4.09968  3.58379  1.81953
C   1.99794 -4.06473  2.32313
H   2.32461 -4.87577  2.96624
C  -0.37848 -1.64746 -3.41129
H  -0.47368 -1.77199 -4.49580
H   0.42812 -2.31564 -3.08228
H  -0.07414 -0.61177 -3.21971
C  -2.73564 -0.89714 -3.15991
H  -2.44123  0.09735 -2.80564
H  -3.74300 -1.11983 -2.79536
H  -2.78962 -0.85944 -4.25369
C  -2.98329 -1.81671  0.16915
C  -1.69018  3.54477 -2.03505
C   2.81938  3.28947 -0.58587
H   2.80862  4.33637 -0.26212
H   1.95223  3.13779 -1.23901
H   3.73262  3.14392 -1.16925
C   3.69184  0.05259 -1.26542
C  -4.00783 -2.84873 -0.28904
H  -4.83810 -2.87443  0.42591
H  -3.59303 -3.86184 -0.33629
H  -4.43334 -2.60528 -1.26662
C  -3.58072 -0.40812  0.13645
H  -4.01813 -0.16353 -0.83529
H  -2.83031  0.35536  0.36131
H  -4.37505 -0.32979  0.88788
C   2.75325  2.38834  0.64720
C  -2.53519  4.07382 -0.86565
H  -3.07319  4.98055 -1.16202
H  -1.90302  4.32186 -0.00530
H  -3.27261  3.32843 -0.54683
C   1.52057  2.78405  1.46189
H   1.37608  2.15554  2.34601
H   0.61548  2.73519  0.84800
H   1.64117  3.81533  1.81221
C  -2.60930  3.23039 -3.22276
H  -3.37605  2.50103 -2.94093
H  -2.04241  2.81869 -4.06323
H  -3.11609  4.13846 -3.56594
C   5.11870  0.52910 -1.01092
H   5.21659  1.61580 -1.07199
H   5.78229  0.10396 -1.77254
H   5.49933  0.20447 -0.03644
C  -0.66119  4.60871 -2.43841
H  -1.16415  5.52314 -2.77022
H  -0.02590  4.25433 -3.25571
H  -0.01459  4.86587 -1.59273
C  -2.19056 -3.35429 -3.15253
H  -3.14541 -3.63223 -2.70137
H  -1.46042 -4.13328 -2.91072
H  -2.32802 -3.37751 -4.23937
C   3.67895 -1.47843 -1.30603
H   4.06392 -1.93156 -0.38632
H   4.32261 -1.81573 -2.12577
H   2.67456 -1.87680 -1.49063
C   3.17573  0.57032 -2.61093
H   2.15181  0.23040 -2.80616
H   3.81399  0.18812 -3.41532
H   3.17700  1.66002 -2.67919
C  -2.52177 -2.14750  1.59214
H  -3.34952 -1.98302  2.29078
H  -1.69007 -1.51471  1.91625
H  -2.21363 -3.19382  1.69250
C  -1.24118  0.94081  2.89827
C  -1.66315  0.60597  4.17258
C  -1.82415  1.93693  2.13542
F  -0.19478  0.22596  2.35820
H  -1.16825 -0.18892  4.72045
C  -2.73332  1.31852  4.71012
H  -1.46839  2.13115  1.12537
C  -2.89342  2.63583  2.69322
H  -3.08565  1.07770  5.70818
C  -3.34674  2.33074  3.97475
H  -3.37243  3.42090  2.11500
H  -4.17913  2.88106  4.40101
98
SCF Energy = -1547.09526991
Enthalpy 0K = -1546.223116
Enthalpy 298K = -1546.173914
Free Energy 298K = -1546.300810
Lowest Frequency = 28.4114 cm-1
1(THF)
Rh  0.06251 -0.10247 -0.27037
P  -2.21440 -0.46705 -0.74870
P   2.39694 -0.32916 -0.29030
N   0.14802 -2.24628 -0.16632
C  -0.01662  1.86191 -0.23567
C   1.26683 -2.84548  0.31474
C  -0.95513 -2.98806 -0.44603
C   1.28618 -4.21328  0.57774
H   2.19162 -4.67097  0.96312
C  -0.07679  3.08193 -0.09346
C  -2.74182  0.31315 -2.39971
C  -2.08365 -2.29914 -1.15326
H  -3.02942 -2.83362 -1.01513
H  -1.86828 -2.33856 -2.23022
C  -0.98947 -4.35045 -0.16458
H  -1.88828 -4.91932 -0.37961
C   2.47430 -1.98935  0.57846
H   3.39395 -2.54762  0.36638
H   2.50993 -1.73791  1.64786
C   4.87482  0.07492  1.08999
H   5.48001 -0.22827  0.23354
H   4.69255 -0.80920  1.70980
H   5.48376  0.76097  1.68955
C   0.14082 -4.96824  0.35872
H   0.13383 -6.03144  0.57697
C  -1.47289  0.35674 -3.25805
H  -1.71786  0.74962 -4.25131
H  -1.02459 -0.63431 -3.40721
H  -0.71955  1.01687 -2.81320
C  -3.20077  1.74851 -2.14172
H  -2.45503  2.31008 -1.56621
H  -4.15993  1.78987 -1.61676
H  -3.33737  2.26026 -3.10097
C  -3.55692 -0.34428  0.58468
C  -0.15927  4.53612  0.09378
C   3.85868  2.04559 -0.11424
H   4.38723  2.76563  0.52075
H   2.92891  2.52056 -0.44991
H   4.49455  1.85725 -0.98365
C   3.01826 -0.64088 -2.06482
C  -4.96932 -0.59749  0.06998
H  -5.66504 -0.61197  0.91693
H  -5.06352 -1.56268 -0.43969
H  -5.31059  0.18606 -0.61179
C  -3.44986  1.04739  1.21150
H  -3.77022  1.83882  0.52957
H  -2.42089  1.27472  1.51010
H  -4.09074  1.10066  2.09953
C   3.57802  0.78013  0.69663
C   0.87685  4.97393  1.13928
H   0.82636  6.05599  1.30079
H   1.89304  4.72598  0.81630
H   0.69893  4.47962  2.10052
C   2.81301  1.17987  1.95807
H   2.54933  0.31414  2.57635
H   1.89217  1.71502  1.70445
H   3.44356  1.83992  2.56515
C  -1.56555  4.90913  0.58479
H  -1.79678  4.40844  1.53111
H  -2.32805  4.61854 -0.14501
H  -1.64388  5.98984  0.74456
C   4.52187 -0.88704 -2.14538
H   5.10625 -0.00197 -1.88133
H   4.78943 -1.15205 -3.17465
H   4.84534 -1.71587 -1.50631
C   0.12426  5.24086 -1.23937
H   0.06532  6.32763 -1.11766
H  -0.60176  4.94334 -2.00243
H   1.12359  4.99254 -1.61013
C  -3.82402 -0.48001 -3.13059
H  -4.76292 -0.53447 -2.57630
H  -3.51004 -1.50136 -3.36881
H  -4.04157  0.01254 -4.08497
C   2.28239 -1.87298 -2.59953
H   2.53951 -2.78973 -2.05814
H   2.56389 -2.02703 -3.64698
H   1.19409 -1.74735 -2.56487
C   2.62017  0.56324 -2.92274
H   1.54213  0.75280 -2.87291
H   2.87759  0.36339 -3.96889
H   3.12839  1.48396 -2.62943
C  -3.19516 -1.40253  1.62944
H  -3.83793 -1.28147  2.50951
H  -2.15664 -1.29780  1.95677
H  -3.34381 -2.42276  1.25953
C   0.07668 -1.42438  3.19383
C  -1.25739  0.36335  4.14189
C  -0.23170  0.85414  3.14114
O   0.02619 -0.29352  2.31279
C  -0.82643 -1.08975  4.39006
H  -0.24984 -2.30006  2.62116
H   1.11896 -1.59229  3.51131
H  -2.25911  0.40182  3.70254
H  -1.27297  0.96268  5.05442
H  -0.54763  1.66292  2.47422
H   0.69981  1.16023  3.64258
H  -1.68511 -1.76299  4.45189
H  -0.27388 -1.18813  5.32754
101
SCF Energy = -1586.40733009
Enthalpy 0K = -1585.507118
Enthalpy 298K = -1585.456521
Free Energy 298K = -1585.586019
Lowest Frequency = 26.7736 cm-1
1(MeTHF)
Rh  0.06443 -0.16789 -0.33581
P  -2.20773 -0.59290 -0.79969
P   2.40018 -0.44369 -0.34557
N   0.13420 -2.27784  0.06756
C  -0.00975  1.78253 -0.56046
C   1.24119 -2.81289  0.64226
C  -0.96299 -3.05010 -0.14326
C   1.24713 -4.13279  1.08688
H   2.14247 -4.53783  1.54728
C  -0.07825  3.01004 -0.56972
C  -2.70940 -0.02566 -2.54243
C  -2.06186 -2.45963 -0.97359
H  -3.01377 -2.97508 -0.80736
H  -1.80390 -2.63041 -2.02822
C  -1.01094 -4.36312  0.31449
H  -1.90566 -4.95509  0.15093
C   2.45171 -1.93555  0.79030
H   3.36911 -2.52788  0.69176
H   2.46817 -1.50642  1.80234
C   4.91927  0.10638  0.90593
H   5.50116 -0.35890  0.10817
H   4.72117 -0.65072  1.67160
H   5.55753  0.86603  1.37119
C   0.10219 -4.90679  0.94575
H   0.08410 -5.93106  1.30435
C  -1.42159 -0.05719 -3.37244
H  -1.65137  0.19586 -4.41366
H  -0.94380 -1.04614 -3.38160
H  -0.69777  0.67697 -3.00082
C  -3.20188  1.41958 -2.46814
H  -2.48560  2.06010 -1.93972
H  -4.17847  1.50072 -1.98163
H  -3.31553  1.81373 -3.48421
C  -3.57666 -0.33935  0.48351
C  -0.15912  4.47616 -0.56460
C   3.94055  1.87932 -0.59939
H   4.50139  2.67593 -0.09760
H   3.02036  2.32447 -0.99614
H   4.55470  1.53219 -1.43479
C   2.97435 -1.06036 -2.05755
C  -4.97213 -0.69730 -0.01512
H  -5.68079 -0.63439  0.81876
H  -5.02906 -1.71822 -0.40858
H  -5.32591 -0.01027 -0.78862
C  -3.52213  1.12227  0.93176
H  -3.86065  1.80936  0.15235
H  -2.50552  1.42126  1.20800
H  -4.17536  1.26573  1.80053
C   3.63729  0.77519  0.41353
C   0.84839  5.03573  0.45029
H   0.80212  6.12972  0.47518
H   1.87185  4.74469  0.19217
H   0.63647  4.66495  1.45907
C   2.90032  1.39920  1.59522
H   2.62253  0.66135  2.35515
H   1.98365  1.89795  1.26353
H   3.55043  2.14045  2.07587
C  -1.57698  4.91072 -0.16663
H  -1.83938  4.53352  0.82746
H  -2.31925  4.53292 -0.87717
H  -1.65349  6.00312 -0.14618
C   4.46908 -1.36199 -2.11477
H   5.08259 -0.46486 -2.00217
H   4.71217 -1.79580 -3.09147
H   4.77887 -2.08759 -1.35488
C   0.16843  5.01172 -1.96483
H   0.11016  6.10524 -1.97930
H  -0.53513  4.62311 -2.70776
H   1.17760  4.71973 -2.27125
C  -3.75945 -0.92463 -3.19304
H  -4.70370 -0.94513 -2.64541
H  -3.41411 -1.95632 -3.31417
H  -3.97757 -0.54611 -4.19795
C   2.19904 -2.33893 -2.38685
H   2.43207 -3.16529 -1.70689
H   2.46990 -2.66557 -3.39690
H   1.11535 -2.17665 -2.37183
C   2.59690  0.00414 -3.09163
H   1.52636  0.23522 -3.05767
H   2.82656 -0.36927 -4.09590
H   3.13927  0.94204 -2.95826
C  -3.19807 -1.25704  1.64905
H  -3.83824 -1.04022  2.51219
H  -2.15783 -1.10453  1.95699
H  -3.33559 -2.31562  1.40407
C   0.03812 -0.91030  3.35661
C  -1.56711  0.79062  3.97618
C  -0.46209  1.34742  3.08751
O   0.04348  0.16440  2.40842
C  -1.00901 -0.56466  4.42474
H  -0.19384 -1.83015  2.80477
H   1.04224 -1.02719  3.79437
H  -2.48794  0.66319  3.40228
H  -1.79385  1.44963  4.81763
H  -0.82318  1.99781  2.28096
H  -1.78993 -1.32652  4.49329
H  -0.54529 -0.49553  5.41229
C   0.60709  2.05887  3.89511
H   0.15584  2.89202  4.44157
H   1.06346  1.39254  4.63567
H   1.39870  2.46765  3.26851
100
SCF Energy = -1883.89590911
Enthalpy 0K = -1883.036113
Enthalpy 298K = -1882.983412
Free Energy 298K = -1883.119488
Lowest Frequency = 15.8166 cm-1
1(TFT)
Rh -0.62263 -0.01133 -0.35579
P  -1.63063 -2.14028 -0.29776
P   0.61720  1.87345 -0.97534
N   0.89046 -1.03392 -1.48854
C  -1.99838  0.98722  0.62433
C   2.06855 -0.41345 -1.75215
C   0.67298 -2.30006 -1.93215
C   3.07998 -1.07090 -2.44793
H   4.01236 -0.55201 -2.64701
C  -2.88027  1.68349  1.12544
C  -3.44727 -2.17215 -0.84039
C  -0.70793 -2.86104 -1.76745
H  -0.69600 -3.95633 -1.76763
H  -1.29722 -2.56323 -2.64637
C   1.67352 -3.00662 -2.59220
H   1.48216 -4.02240 -2.92264
C   2.25143  0.99344 -1.25975
H   2.93335  1.54726 -1.91570
H   2.73417  0.96351 -0.27095
C   2.35521  3.95509 -0.08509
H   2.37475  4.42194 -1.07251
H   3.19896  3.25908 -0.01731
H   2.53685  4.74638  0.65100
C   2.89007 -2.38598 -2.85189
H   3.67561 -2.91798 -3.37968
C  -3.61173 -1.00403 -1.82026
H  -4.63134 -1.01236 -2.22172
H  -2.93119 -1.07015 -2.67945
H  -3.45194 -0.04171 -1.32136
C  -4.31835 -1.90594  0.38751
H  -3.99851 -0.99898  0.91324
H  -4.31534 -2.74362  1.09132
H  -5.35633 -1.75608  0.06928
C  -1.23908 -3.31702  1.14028
C  -3.93887  2.53043  1.68913
C  -0.12630  4.27982  0.24833
H   0.02960  4.98883  1.06937
H  -1.08579  3.77841  0.41983
H  -0.19069  4.86439 -0.67362
C   0.05357  2.51320 -2.67659
C  -2.00216 -4.63591  1.07764
H  -1.65012 -5.29174  1.88215
H  -1.83953 -5.16861  0.13432
H  -3.07829 -4.50505  1.21822
C  -1.54800 -2.57433  2.44226
H  -2.61284 -2.35052  2.54969
H  -1.00332 -1.62892  2.51083
H  -1.25337 -3.19705  3.29442
C   1.02502  3.27502  0.23671
C  -3.42771  3.18816  2.97884
H  -4.19974  3.83667  3.40630
H  -2.53984  3.79895  2.78437
H  -3.16157  2.43589  3.72669
C   1.11162  2.62041  1.61555
H   1.91124  1.87635  1.65963
H   0.16989  2.13690  1.89663
H   1.34113  3.38815  2.36357
C  -5.18113  1.68386  1.99668
H  -4.95047  0.89219  2.71626
H  -5.56840  1.21353  1.08663
H  -5.97572  2.30726  2.42012
C   0.88149  3.69220 -3.17875
H   0.75158  4.58735 -2.56522
H   0.56436  3.95098 -4.19540
H   1.95129  3.46046 -3.22512
C  -4.30552  3.61821  0.66841
H  -5.10684  4.25416  1.05929
H  -4.64943  3.17543 -0.27198
H  -3.44512  4.25801  0.44538
C  -3.84682 -3.47599 -1.52864
H  -3.76699 -4.34662 -0.87501
H  -3.25675 -3.67053 -2.43035
H  -4.89331 -3.40513 -1.84546
C   0.18456  1.35030 -3.66458
H   1.22431  1.04757 -3.82798
H  -0.21790  1.66144 -4.63469
H  -0.38338  0.47009 -3.33969
C  -1.42784  2.88825 -2.57273
H  -2.03258  2.04889 -2.20961
H  -1.79880  3.16746 -3.56519
H  -1.60986  3.73203 -1.90391
C   0.26328 -3.60344  1.05381
H   0.59068 -4.10596  1.97018
H   0.85106 -2.68637  0.96056
H   0.50952 -4.26184  0.21405
C   3.50161 -0.47476  1.96054
C   4.27098  0.66879  2.17736
C   3.90099 -1.42919  1.02256
H   3.95841  1.39560  2.92039
C   5.43805  0.86171  1.44272
H   3.29761 -2.32101  0.86388
C   5.07345 -1.23520  0.30141
H   6.04011  1.74878  1.61267
C   5.83858 -0.08760  0.50534
H   5.39291 -1.98337 -0.41822
H   6.75572  0.05981 -0.05696
C   2.21045 -0.67667  2.68523
F   2.08065 -1.91670  3.18150
F   2.01696  0.19740  3.67736
F   1.14898 -0.51649  1.81452
_____________________________

PBE0-D4 / def2-TZVP
_____________________________

12
SCF Energy = -430.43499343
Enthalpy 0K = -430.34442018
Enthalpy 298K = -430.34347597
Free Energy 298K = -430.38045824
Lowest Frequency = 190.0000 cm-1
1,2-Difluorobenzene
C -2.14887  0.89826  4.09433
C -0.90838  0.36617  3.77625
C  0.05723  0.21594  4.74986
F -0.66149  0.00215  2.51895
F -3.06278  1.03211  3.13452
C -2.43239  1.28379  5.38808
H  1.01706 -0.20250  4.47256
C -0.22385  0.60249  6.05261
H -3.40961  1.69622  5.60758
C -1.46377  1.13430  6.37048
H  0.53229  0.48573  6.81913
H -1.68352  1.43606  7.38713
85
SCF Energy = -1983.14574606
Enthalpy 0K = -1982.35021754
Enthalpy 298K = -1982.34927333 
Free Energy 298K = -1982.45816339
Lowest Frequency = 19.2400 cm-1
1
Rh  0.00023 -0.22245 -0.03587
P  -2.25816 -0.66369 -0.18322
P   2.30210 -0.22523  0.09351
N   0.20389 -2.30527 -0.10782
C  -0.17593  1.72963  0.02994
C   1.39781 -2.87503  0.14893
C  -0.85762 -3.07760 -0.41219
C   1.56097 -4.24941  0.09130
H   2.53245 -4.68118  0.29551
C  -0.25761  2.94286  0.07022
C  -3.23520  0.19322 -1.51513
C  -2.14887 -2.40948 -0.77080
H  -2.99942 -3.01851 -0.45694
H  -2.20299 -2.35718 -1.86352
C  -0.74915 -4.45804 -0.45176
H  -1.61909 -5.05568 -0.69254
C   2.53670 -1.99462  0.56176
H   3.48772 -2.40461  0.21490
H   2.58476 -2.00615  1.65597
C   4.44217  0.11289  1.92694
H   5.18710  0.11223  1.13193
H   4.34155 -0.90693  2.30382
H   4.83963  0.71753  2.74720
C   0.47463 -5.05104 -0.20481
H   0.58087 -6.12866 -0.24285
C  -2.24801  0.39628 -2.66847
H  -2.77244  0.86872 -3.50406
H  -1.83345 -0.54479 -3.04257
H  -1.42599  1.05053 -2.36921
C  -3.68440  1.56438 -1.01583
H  -2.85236  2.12479 -0.58564
H  -4.48683  1.48883 -0.28074
H  -4.07414  2.13463 -1.86394
C  -3.09655 -0.73415  1.47844
C  -0.32528  4.40686  0.12422
C   3.29716  2.17278  1.08162
H   3.58161  2.74555  1.96901
H   2.37291  2.59684  0.68464
H   4.09481  2.29518  0.34771
C   3.12379 -0.01900 -1.56498
C  -4.55738 -1.16279  1.41339
H  -4.93646 -1.29058  2.43167
H  -4.69406 -2.11521  0.89536
H  -5.18185 -0.41265  0.92761
C  -2.97008  0.63167  2.15491
H  -3.57801  1.39376  1.67016
H  -1.93773  0.98802  2.15954
H  -3.31106  0.54328  3.19032
C   3.10932  0.71210  1.48522
C   0.01731  4.87280  1.54364
H  -0.02836  5.96346  1.60216
H   1.02361  4.55714  1.82689
H  -0.68649  4.46026  2.26939
C   2.10788  0.65316  2.64259
H   1.87383 -0.37121  2.94827
H   1.17882  1.16548  2.38281
H   2.54193  1.15469  3.51236
C  -1.73478  4.88173 -0.24095
H  -2.47370  4.48251  0.45734
H  -2.00568  4.56169 -1.24939
H  -1.78682  5.97302 -0.20395
C   4.63997 -0.16582 -1.52320
H   5.11532  0.65285 -0.98240
H   5.02715 -0.14672 -2.54625
H   4.95970 -1.10922 -1.07381
C   0.68428  4.99665 -0.86662
H   0.64538  6.08881 -0.83927
H   0.46595  4.67092 -1.88568
H   1.70170  4.68569 -0.61956
C  -4.43688 -0.61212 -2.00237
H  -5.16543 -0.79842 -1.21418
H  -4.15220 -1.57113 -2.44014
H  -4.94231 -0.04158 -2.78690
C   2.52905 -1.10889 -2.46095
H   2.79521 -2.11692 -2.13589
H   2.91782 -0.97935 -3.47450
H   1.43869 -1.03982 -2.51726
C   2.73431  1.34172 -2.14485
H   1.65350  1.49672 -2.12614
H   3.07396  1.39059 -3.18333
H   3.19315  2.17000 -1.60763
C  -2.30122 -1.75100  2.30171
H  -2.70078 -1.76677  3.31922
H  -1.24309 -1.48162  2.36966
H  -2.37457 -2.76645  1.90666
97
SCF Energy = -2413.59468187
Enthalpy 0K = -2412.70456064
Enthalpy 298K = -2412.70361643
Free Energy 298K = -2412.82689927
Lowest Frequency = 17.2200 cm-1
1(DFB)
Rh  0.02621 -0.25230 -0.03110
P  -2.23338 -0.69653 -0.36685
P   2.33902 -0.28578 -0.17772
N   0.24091 -2.32441 -0.22384
C  -0.15790  1.68587  0.24754
C   1.41592 -2.89840  0.09190
C  -0.81332 -3.08957 -0.56409
C   1.55087 -4.27710  0.12117
H   2.50512 -4.71537  0.38408
C  -0.26327  2.87975  0.46166
C  -2.95855  0.27288 -1.78892
C  -2.03820 -2.39528 -1.06422
H  -2.92675 -3.01448 -0.93088
H  -1.91779 -2.26117 -2.14484
C  -0.73409 -4.47121 -0.52896
H  -1.59945 -5.06456 -0.79504
C   2.57726 -2.01216  0.42374
H   3.51153 -2.46537  0.08419
H   2.65030 -1.92885  1.51372
C   4.84246  0.07289  1.11356
H   5.40445 -0.07427  0.19318
H   4.75706 -0.88903  1.62332
H   5.43805  0.72396  1.76022
C   0.45993 -5.07216 -0.17445
H   0.54282 -6.15201 -0.14245
C  -1.79023  0.53917 -2.74201
H  -2.16416  1.07120 -3.62179
H  -1.31621 -0.37918 -3.10156
H  -1.03401  1.16751 -2.26581
C  -3.47138  1.61647 -1.27611
H  -2.71399  2.12819 -0.67912
H  -4.38340  1.51068 -0.68735
H  -3.71078  2.25181 -2.13380
C  -3.40448 -0.89940  1.06964
C  -0.40248  4.31639  0.72862
C   3.64816  2.12199  0.28387
H   4.15715  2.75983  1.01227
H   2.68058  2.57522  0.05878
H   4.25871  2.11344 -0.61909
C   2.85860 -0.27470 -1.97801
C  -4.83950 -1.21216  0.66134
H  -5.41792 -1.43533  1.56294
H  -4.91036 -2.08512  0.00811
H  -5.32241 -0.36872  0.16793
C  -3.36485  0.37667  1.90835
H  -3.80964  1.22485  1.38939
H  -2.34574  0.65030  2.17764
H  -3.92975  0.21467  2.83072
C   3.48219  0.73101  0.89242
C  -0.49073  4.53943  2.24266
H  -0.59107  5.60575  2.46163
H   0.40794  4.17261  2.74459
H  -1.35819  4.02330  2.66133
C   2.78531  0.89071  2.24189
H   2.61709 -0.06338  2.74523
H   1.83157  1.40462  2.12670
H   3.42447  1.49129  2.89529
C  -1.67656  4.84632  0.06357
H  -2.56160  4.34397  0.46013
H  -1.64702  4.68781 -1.01645
H  -1.78160  5.91850  0.24941
C   4.35993 -0.43575 -2.18906
H   4.92567  0.41990 -1.82215
H   4.55671 -0.51774 -3.26218
H   4.75307 -1.34011 -1.71854
C   0.81141  5.06845  0.17415
H   0.70411  6.14202  0.35059
H   0.91125  4.90629 -0.90110
H   1.73150  4.73495  0.65849
C  -4.06191 -0.46449 -2.54367
H  -4.93089 -0.67632 -1.92348
H  -3.71683 -1.40324 -2.98227
H  -4.39712  0.16812 -3.37083
C   2.14472 -1.43434 -2.67605
H   2.46143 -2.41107 -2.30504
H   2.38811 -1.39587 -3.74129
H   1.05935 -1.36264 -2.58199
C   2.36983  1.02735 -2.61588
H   1.30027  1.17657 -2.45540
H   2.54914  0.98024 -3.69381
H   2.88585  1.90510 -2.23199
C  -2.86394 -2.06742  1.89907
H  -3.41251 -2.10904  2.84385
H  -1.80549 -1.96129  2.13463
H  -3.00809 -3.02720  1.39890
C  -0.08182 -0.38258  3.64359
C  -0.12182 -1.25526  4.71497
C  -0.33588  0.96084  3.79527
F   0.21550 -0.89394  2.42506
F   0.13009 -2.54756  4.50583
C  -0.42019 -0.78352  5.97641
H  -0.30408  1.60661  2.92432
C  -0.63587  1.43625  5.06375
H  -0.44658 -1.47966  6.80573
C  -0.67680  0.56962  6.14604
H  -0.83758  2.49129  5.20159
H  -0.91006  0.94565  7.13442
